# Supplementary material for: Nanoparticle-enhanced radiotherapy synergizes with PD-L1 blockade to limit post-surgical cancer recurrence and metastasis
Source: Nat Commun. 2022 May 20;13:2834. doi: 10.1038/s41467-022-30543-w (PMC9123179; doi:10.1038/s41467-022-30543-w)
Supplement: Supplementary file 4 — Source Data [file 41467_2022_30543_MOESM4_ESM.xls]

## Sheet: Figure 2
Figure 2b								Figure 2e			Figure 2f
	Untreated		Sham operation		SR			Untreated	SR			GO_ID	Term	Category	P.value	FDR	richFactor	gene numer
Day	Average	SD	Average	SD	Average	SD		ENSMUSG00000025902	ENSMUSG00000051951		BP	GO:0002376	immune system process	BP	1.33256e-75	1.79896e-71	0.274112	594
0	0	0	0	0	0	0		ENSMUSG00000104328	ENSMUSG00000102331			GO:0006952	defense response	BP	3.51115e-75	2.37003e-71	0.321563	428
9	119.503	13.2469	117.643	16.9454	127.698	11.9367		ENSMUSG00000098104	ENSMUSG00000025902			GO:0048583	regulation of response to stimulus	BP	4.60499e-67	1.24335e-63	0.234512	776
10	137.688	11.877	134.926	15.1917	79.1929	6.91346		ENSMUSG00000103922	ENSMUSG00000098104			GO:0009605	response to external stimulus	BP	8.38331e-65	1.88624e-61	0.26722	547
12	212.605	34.4839	201.706	27.6153	144.232	21.1653		ENSMUSG00000033845	ENSMUSG00000103922			GO:0051239	regulation of multicellular organismal process	BP	1.08792e-62	2.09813e-59	0.240378	687
14	298.372	25.9628	309.325	63.96	287.756	28.8714		ENSMUSG00000102275	ENSMUSG00000033845			GO:0006955	immune response	BP	1.07434e-61	1.45036e-58	0.313659	372
16	418.295	44.4611	446.12	58.7357	574.99	99.0051		ENSMUSG00000025903	ENSMUSG00000102275			GO:0048584	positive regulation of response to stimulus	BP	9.86988e-62	1.45036e-58	0.271168	506
18	568.629	51.0467	605.251	61.5825	848.127	55.3879		ENSMUSG00000033813	ENSMUSG00000025903			GO:0022610	biological adhesion	BP	5.81368e-61	6.54039e-58	0.309329	378
20	811.254	51.9481	799.563	87.7387	1159.92	99.4475		ENSMUSG00000062588	ENSMUSG00000033813			GO:0002682	regulation of immune system process	BP	7.4404e-60	7.72657e-57	0.312931	363
								ENSMUSG00000103280	ENSMUSG00000062588			GO:0007155	cell adhesion	BP	3.44096e-59	3.31806e-56	0.307438	372
Figure 2c	Weight							ENSMUSG00000002459	ENSMUSG00000103280
Untreated	0.77	0.62	0.5	0.58	0.67	0.83		ENSMUSG00000091305	ENSMUSG00000002459		MF	GO:0005515	protein binding	MF	6.99784e-51	3.63349e-48	0.177597	1503
Sham operation	0.48	0.68	0.83	0.85	0.74	0.82		ENSMUSG00000102653	ENSMUSG00000091305			GO:0005488	binding	MF	5.94754e-39	1.38434e-36	0.158933	2007
SR	1.2	1.05	1.04	1.07	0.94	0.92		ENSMUSG00000085623	ENSMUSG00000102653			GO:0005102	signaling receptor binding	MF	2.71317e-34	4.57847e-32	0.243312	382
								ENSMUSG00000033793	ENSMUSG00000085623			GO:0005539	glycosaminoglycan binding	MF	1.69923e-21	1.28874e-19	0.412698	78
Figure 2d								ENSMUSG00000025907	ENSMUSG00000033793			GO:0043167	ion binding	MF	3.30186e-21	2.46271e-19	0.173059	916
name	SR-1	SR-2	SR-3	CON-1	CON-2	CON-3		ENSMUSG00000090031	ENSMUSG00000025907			GO:1901681	sulfur compound binding	MF	9.09374e-20	5.9307e-18	0.369099	86
ENSMUSG00000062588	9.86066	7.39599	8.47941	26.9391	27.3286	20.5566		ENSMUSG00000103845	ENSMUSG00000090031			GO:0042802	identical protein binding	MF	9.5368e-19	5.74762e-17	0.206367	363
ENSMUSG00000090031	92.6902	63.7904	73.4882	165.002	181.052	176.071		ENSMUSG00000033740	ENSMUSG00000103845			GO:0008201	heparin binding	MF	1.32189e-17	7.40478e-16	0.42069	61
ENSMUSG00000103845	5.91639	6.47149	2.82647	113.369	11.3869	12.5127		ENSMUSG00000102135	ENSMUSG00000033740			GO:0098772	molecular function regulator	MF	1.48395e-16	7.67559e-15	0.204019	335
ENSMUSG00000103629	38.4566	33.2819	30.149	142.553	92.2339	66.1385		ENSMUSG00000103629	ENSMUSG00000103629			GO:0048018	receptor ligand activity	MF	3.09143e-16	1.54001e-14	0.276923	126
ENSMUSG00000025911	82.8295	467.796	465.425	66.2253	132.088	98.314		ENSMUSG00000051285	ENSMUSG00000051285
ENSMUSG00000025915	239.614	871.802	894.107	226.737	231.154	147.471		ENSMUSG00000103509	ENSMUSG00000103509		CC	GO:0071944	cell periphery	CC	3.15533e-74	1.4199e-70	0.217245	1033
ENSMUSG00000099032	18.7353	22.188	22.6118	2.24492	3.41607	4.46882		ENSMUSG00000048538	ENSMUSG00000048538			GO:0005886	plasma membrane	CC	7.27062e-73	2.45384e-69	0.217907	1010
ENSMUSG00000057715	6.90246	51.7719	27.3225	0	0	0		ENSMUSG00000097797	ENSMUSG00000097797			GO:0044421	extracellular region part	CC	2.69532e-62	4.54835e-59	0.223784	828
ENSMUSG00000016918	514.726	815.408	817.792	88.6745	38.7155	137.64		ENSMUSG00000084353	ENSMUSG00000084353			GO:0005576	extracellular region	CC	2.06265e-61	2.53144e-58	0.215124	916
ENSMUSG00000025938	28.5959	75.8089	93.2735	11.2246	4.55476	16.9815		ENSMUSG00000103411	ENSMUSG00000103411			GO:0044459	plasma membrane part	CC	7.29427e-57	5.79251e-54	0.24519	599
ENSMUSG00000025776	3.94426	14.792	20.7274	1.12246	1.13869	0		ENSMUSG00000061024	ENSMUSG00000061024			GO:0005615	extracellular space	CC	1.23338e-56	9.25032e-54	0.221658	786
ENSMUSG00000025927	0.986066	71.1864	55.5872	0	0	1.78753		ENSMUSG00000025911	ENSMUSG00000025911			GO:0031982	vesicle	CC	9.87397e-40	2.46849e-37	0.201631	791
ENSMUSG00000025931	16.7631	32.3574	28.2647	7.85723	6.83214	6.25635		ENSMUSG00000079671	ENSMUSG00000079671			GO:0043230	extracellular organelle	CC	1.22702e-36	2.47235e-34	0.217358	571
ENSMUSG00000026158	410.203	898.612	912.008	321.024	252.789	198.416		ENSMUSG00000081441	ENSMUSG00000081441			GO:1903561	extracellular vesicle	CC	1.5349e-35	2.91847e-33	0.216113	566
ENSMUSG00000026064	142.98	89.6763	72.5461	33.6739	30.7446	38.4318		ENSMUSG00000067879	ENSMUSG00000067879			GO:0009986	cell surface	CC	1.49642e-34	2.65811e-32	0.295652	238
ENSMUSG00000101462	9.86066	8.32049	9.42157	1.12246	0	0.893764		ENSMUSG00000025912	ENSMUSG00000025912
ENSMUSG00000102336	10.8467	25.886	19.7853	1.12246	0	0.893764		ENSMUSG00000045210	ENSMUSG00000045210		Figure 2g
ENSMUSG00000026126	32.5402	108.166	114.943	23.5717	21.6351	16.0878		ENSMUSG00000097893	ENSMUSG00000097893		Gene ID	CON-1	CON-2	CON-3	SR-1	SR-2	SR-3
ENSMUSG00000104358	3.94426	3.69799	12.248	20.2043	27.3286	29.4942		ENSMUSG00000025915	ENSMUSG00000025915		Tlr2	107.756	163.971	134.065	706.023	1107.55	1126.82
ENSMUSG00000047180	250.461	587.981	605.807	262.656	113.869	105.464		ENSMUSG00000046334	ENSMUSG00000046334		Ephb6	2.24492	1.13869	4.46882	8.87459	14.792	27.3225
ENSMUSG00000037138	8.87459	17.5655	19.7853	3.36739	2.27738	0		ENSMUSG00000046101	ENSMUSG00000046101		Il6	533.169	193.577	167.134	1084.67	769.183	724.518
ENSMUSG00000026077	28.5959	74.8844	92.3313	6.73477	4.55476	5.36258		ENSMUSG00000098234	ENSMUSG00000098234		Arg1	42.6536	35.2994	59.8822	1393.31	6926.34	6918.26
ENSMUSG00000003134	107.481	156.24	157.34	78.5723	48.9637	25.0254		ENSMUSG00000093178	ENSMUSG00000093178		Il1b	434.393	302.892	139.427	10829	10022.5	10501.3
ENSMUSG00000026073	999.871	835.747	967.595	32.5514	33.022	25.9192		ENSMUSG00000099032	ENSMUSG00000099032		Ccl2	245.819	333.636	193.947	2345.85	3024.96	3116.65
ENSMUSG00000097899	23.6656	22.188	14.1323	0	0	0		ENSMUSG00000025917	ENSMUSG00000025916		Cfh	175.104	109.314	269.917	951.553	2968.56	2893.36
ENSMUSG00000102975	4.93033	17.5655	19.7853	0	0	0		ENSMUSG00000056763	ENSMUSG00000025917		C5ar1	126.838	118.424	154.621	1116.23	1950.69	1997.37
ENSMUSG00000079588	14.791	162.712	179.01	5.61231	3.41607	7.15011		ENSMUSG00000067851	ENSMUSG00000056763		Ccl4	11.2246	10.2482	5.36258	1087.63	1200	1203.13
ENSMUSG00000103945	8.87459	14.792	16.0167	17.9594	91.0952	36.6443		ENSMUSG00000088153	ENSMUSG00000067851		Ccl3	20.2043	27.3286	9.8314	3641.54	3189.52	3174.13
ENSMUSG00000056870	71.9828	353.158	304.317	10.1022	15.9417	5.36258		ENSMUSG00000102556	ENSMUSG00000088153		Rsad2	49.3883	22.7738	30.388	5100.92	10009.5	10012.3
ENSMUSG00000026042	3467.01	7412.63	7493.91	793.581	691.185	1250.38		ENSMUSG00000042501	ENSMUSG00000042501		Pf4	26.9391	156.001	150.152	757.299	1480.12	1518.76
ENSMUSG00000104476	15.7771	48.0739	61.2402	2.24492	2.27738	2.68129		ENSMUSG00000048960	ENSMUSG00000048960		Ccr3	6.73477	1.13869	0	21.6934	29.5839	20.7274
ENSMUSG00000025993	277.084	556.548	645.377	65.1028	134.365	127.808		ENSMUSG00000016918	ENSMUSG00000057715		Saa3	28.0616	25.0512	41.1131	4008.36	9168.25	9333
ENSMUSG00000041144	3.94426	5.54699	7.53725	0	0	0		ENSMUSG00000025938	ENSMUSG00000103561		Ccl7	72.96	89.9566	55.4134	1175.39	2823.42	2815.16
ENSMUSG00000100213	21.6934	7.39599	19.7853	58.368	45.5476	30.388		ENSMUSG00000005886	ENSMUSG00000016918		Il10	28.0616	10.2482	7.15011	54.2336	78.5824	80.0833
ENSMUSG00000026109	51.2754	146.995	143.208	0	0	0		ENSMUSG00000103506	ENSMUSG00000025938		Cxcl14	214.39	44.4089	269.917	1384.44	1907.24	1816.48
ENSMUSG00000018417	2693.93	1983.05	1894.68	4627.91	4791.61	4290.07		ENSMUSG00000103495	ENSMUSG00000005886		Hif1a	2519.93	2801.18	2896.69	4469.84	6030.5	6098.58
ENSMUSG00000026104	509.796	1261.94	1341.63	416.433	152.585	115.296		ENSMUSG00000087782	ENSMUSG00000087782		Vegfa	1178.59	1324.3	1389.8	2986.79	3512.17	3572.66
ENSMUSG00000043629	12.8189	19.4145	17.901	4.48985	4.55476	4.46882		ENSMUSG00000103085	ENSMUSG00000103085		Mmp9	51.6333	38.7155	258.298	2333.03	2608.93	2601.29
ENSMUSG00000026100	2.9582	0	0.942157	48.2659	38.7155	26.8129		ENSMUSG00000102664	ENSMUSG00000102664		Mmp2	1834.1	1525.85	2231.73	5762.57	5230.81	5255.35
ENSMUSG00000025978	154.812	173.806	141.323	305.31	489.637	478.164		ENSMUSG00000101476	ENSMUSG00000025935
ENSMUSG00000097649	65.0803	47.1494	32.0333	173.982	215.213	242.21		ENSMUSG00000025935	ENSMUSG00000025937		Figure 2h
ENSMUSG00000087022	56.2058	24.037	24.4961	58.368	149.168	78.6512		ENSMUSG00000025937	ENSMUSG00000102982		ID	Description	Test	TestAll	Ref	RefAll	Pvalue	FDR	richFactor	Gene_id	KEGG_id	URL
ENSMUSG00000038305	81.8435	108.166	121.538	30.3065	46.6863	24.1316		ENSMUSG00000102982	ENSMUSG00000025932		mmu04060	Cytokine-cytokine receptor interaction	105	1340	293	8753	1.02537e-18	3.1889e-16	0.358362	ENSMUSG00000026836|ENSMUSG00000061393|ENSMUSG00000047880|ENSMUSG00000027358|ENSMUSG00000021835|ENSMUSG00000032726|ENSMUSG00000052430|ENSMUSG00000023274|ENSMUSG00000026180|ENSMUSG00000045382|ENSMUSG00000025804|ENSMUSG00000035448|ENSMUSG00000049103|ENSMUSG00000079227|ENSMUSG00000044337|ENSMUSG00000028444|ENSMUSG00000014599|ENSMUSG00000018916|ENSMUSG00000059326|ENSMUSG00000071713|ENSMUSG00000071714|…	mmu:11477|mmu:11481|mmu:12145|mmu:12156|mmu:12159|mmu:12163|mmu:12167|mmu:12504|mmu:12765|mmu:12767|mmu:12768|mmu:12771|mmu:12772|mmu:12774|mmu:12778|mmu:12804|mmu:12977|mmu:12981|mmu:12982|mmu:12983|mmu:12984|mmu:12985|mmu:12986|mmu:13051|mmu:13607|mmu:14102|mmu:14560|mmu:14825|mmu:15945|mmu:15976|mmu:15977|mmu:16153|mmu:16154|mmu:16155|mmu:16156|mmu:16157|mmu:16159|mmu:16161|mmu:16164|mmu:16165…	http://www.kegg.jp/kegg-bin/show_pathway?mmu04060+mmu:11477+mmu:11481+mmu:12145+mmu:12156+mmu:12159+mmu:12163+mmu:12167+mmu:12504+mmu:12765+mmu:12767+mmu:12768+mmu:12771+mmu:12772+mmu:12774+mmu:12778+mmu:12804+mmu:12977+mmu:12981+mmu:12982+mmu:12983+mmu:12984+mmu:12985+mmu:12986+mmu:13051+mmu:13607+mmu:14102+mmu:14560+mmu:14825+mmu:15945+mmu:15976+mmu:15977+mmu:16153+mmu:16154+mmu:16155+mmu:16156…
ENSMUSG00000063558	792.797	869.953	900.702	975.42	2670.23	1568.56		ENSMUSG00000025932	ENSMUSG00000054493		mmu04062	Chemokine signaling pathway	64	1340	193	8753	3.32384e-10	2.06743e-08	0.331606	ENSMUSG00000047880|ENSMUSG00000026180|ENSMUSG00000045382|ENSMUSG00000025804|ENSMUSG00000035448|ENSMUSG00000049103|ENSMUSG00000079227|ENSMUSG00000052336|ENSMUSG00000028874|ENSMUSG00000057614|ENSMUSG00000032562|ENSMUSG00000021303|ENSMUSG00000048240|ENSMUSG00000063594|ENSMUSG00000029380|ENSMUSG00000003283|ENSMUSG00000034855|ENSMUSG00000042228|ENSMUSG00000015950|ENSMUSG00000021025|ENSMUSG00000039936|…	mmu:12145|mmu:12765|mmu:12767|mmu:12768|mmu:12771|mmu:12772|mmu:12774|mmu:13051|mmu:14191|mmu:14677|mmu:14678|mmu:14706|mmu:14708|mmu:14709|mmu:14825|mmu:15162|mmu:15945|mmu:17096|mmu:17969|mmu:18035|mmu:18707|mmu:18753|mmu:19354|mmu:19395|mmu:20292|mmu:20293|mmu:20296|mmu:20300|mmu:20302|mmu:20303|mmu:20304|mmu:20305|mmu:20306|mmu:20307|mmu:20308|mmu:20309|mmu:20310|mmu:20311|mmu:20312|mmu:20315…	http://www.kegg.jp/kegg-bin/show_pathway?mmu04062+mmu:12145+mmu:12765+mmu:12767+mmu:12768+mmu:12771+mmu:12772+mmu:12774+mmu:13051+mmu:14191+mmu:14677+mmu:14678+mmu:14706+mmu:14708+mmu:14709+mmu:14825+mmu:15162+mmu:15945+mmu:17096+mmu:17969+mmu:18035+mmu:18707+mmu:18753+mmu:19354+mmu:19395+mmu:20292+mmu:20293+mmu:20296+mmu:20300+mmu:20302+mmu:20303+mmu:20304+mmu:20305+mmu:20306+mmu:20307+mmu:20308…
ENSMUSG00000064294	3.94426	48.9984	27.3225	6.73477	1.13869	0		ENSMUSG00000081201	ENSMUSG00000025930		mmu04610	Complement and coagulation cascades	39	1340	91	8753	2.34694e-10	2.06743e-08	0.428571	ENSMUSG00000061780|ENSMUSG00000021070|ENSMUSG00000023224|ENSMUSG00000024371|ENSMUSG00000024164|ENSMUSG00000040552|ENSMUSG00000073418|ENSMUSG00000049130|ENSMUSG00000032679|ENSMUSG00000026365|ENSMUSG00000022037|ENSMUSG00000026399|ENSMUSG00000031444|ENSMUSG00000048376|ENSMUSG00000021675|ENSMUSG00000028128|ENSMUSG00000026579|ENSMUSG00000031443|ENSMUSG00000090231|ENSMUSG00000030786|ENSMUSG00000030789|…	mmu:11537|mmu:12062|mmu:12258|mmu:12263|mmu:12266|mmu:12267|mmu:12268|mmu:12273|mmu:12509|mmu:12628|mmu:12759|mmu:13136|mmu:14058|mmu:14062|mmu:14064|mmu:14066|mmu:14067|mmu:14068|mmu:14962|mmu:16409|mmu:16411|mmu:16414|mmu:17174|mmu:17221|mmu:18787|mmu:18788|mmu:18791|mmu:19128|mmu:22370|mmu:22371|mmu:50908|mmu:50909|mmu:74145|mmu:109828|mmu:278180|mmu:317677|mmu:333883|mmu:385643|mmu:667277	http://www.kegg.jp/kegg-bin/show_pathway?mmu04610+mmu:11537+mmu:12062+mmu:12258+mmu:12263+mmu:12266+mmu:12267+mmu:12268+mmu:12273+mmu:12509+mmu:12628+mmu:12759+mmu:13136+mmu:14058+mmu:14062+mmu:14064+mmu:14066+mmu:14067+mmu:14068+mmu:14962+mmu:16409+mmu:16411+mmu:16414+mmu:17174+mmu:17221+mmu:18787+mmu:18788+mmu:18791+mmu:19128+mmu:22370+mmu:22371+mmu:50908+mmu:50909+mmu:74145+mmu:109828+mmu:2781…
ENSMUSG00000103839	51.2754	42.5269	41.4549	121.226	97.9274	109.039		ENSMUSG00000082193	ENSMUSG00000081201		mmu04514	Cell adhesion molecules	54	1340	163	8753	8.43774e-09	3.74877e-07	0.331288	ENSMUSG00000022636|ENSMUSG00000023274|ENSMUSG00000031871|ENSMUSG00000022512|ENSMUSG00000070473|ENSMUSG00000047501|ENSMUSG00000041378|ENSMUSG00000021614|ENSMUSG00000067201|ENSMUSG00000037548|ENSMUSG00000060550|ENSMUSG00000073409|ENSMUSG00000079491|ENSMUSG00000056116|ENSMUSG00000067212|ENSMUSG00000053835|ENSMUSG00000037405|ENSMUSG00000001029|ENSMUSG00000030786|ENSMUSG00000000290|ENSMUSG00000038235|…	mmu:11658|mmu:12504|mmu:12562|mmu:12737|mmu:12739|mmu:12740|mmu:12741|mmu:13003|mmu:14997|mmu:15000|mmu:15018|mmu:15019|mmu:15024|mmu:15039|mmu:15040|mmu:15042|mmu:15894|mmu:15896|mmu:16409|mmu:16414|mmu:16456|mmu:16728|mmu:17528|mmu:17967|mmu:18260|mmu:18417|mmu:18613|mmu:19264|mmu:19268|mmu:19274|mmu:19294|mmu:20343|mmu:20344|mmu:20345|mmu:20612|mmu:20737|mmu:20970|mmu:21939|mmu:50723|mmu:54420…	http://www.kegg.jp/kegg-bin/show_pathway?mmu04514+mmu:11658+mmu:12504+mmu:12562+mmu:12737+mmu:12739+mmu:12740+mmu:12741+mmu:13003+mmu:14997+mmu:15000+mmu:15018+mmu:15019+mmu:15024+mmu:15039+mmu:15040+mmu:15042+mmu:15894+mmu:15896+mmu:16409+mmu:16414+mmu:16456+mmu:16728+mmu:17528+mmu:17967+mmu:18260+mmu:18417+mmu:18613+mmu:19264+mmu:19268+mmu:19274+mmu:19294+mmu:20343+mmu:20344+mmu:20345+mmu:20612…
ENSMUSG00000094245	9.86066	10.1695	11.3059	24.6942	29.606	26.8129		ENSMUSG00000073737	ENSMUSG00000082193		mmu05200	Pathways in cancer	131	1340	543	8753	1.87797e-08	7.3006e-07	0.241252	ENSMUSG00000031980|ENSMUSG00000049115|ENSMUSG00000032000|ENSMUSG00000046532|ENSMUSG00000021070|ENSMUSG00000027358|ENSMUSG00000021835|ENSMUSG00000024617|ENSMUSG00000026029|ENSMUSG00000006586|ENSMUSG00000073802|ENSMUSG00000034957|ENSMUSG00000045382|ENSMUSG00000059326|ENSMUSG00000071713|ENSMUSG00000071714|ENSMUSG00000028859|ENSMUSG00000036390|ENSMUSG00000021367|ENSMUSG00000031616|ENSMUSG00000022122|…	mmu:11606|mmu:11607|mmu:11796|mmu:11835|mmu:12062|mmu:12156|mmu:12159|mmu:12322|mmu:12370|mmu:12395|mmu:12579|mmu:12606|mmu:12767|mmu:12982|mmu:12983|mmu:12984|mmu:12986|mmu:13197|mmu:13614|mmu:13617|mmu:13618|mmu:13649|mmu:13819|mmu:14062|mmu:14102|mmu:14164|mmu:14172|mmu:14173|mmu:14178|mmu:14180|mmu:14183|mmu:14184|mmu:14205|mmu:14257|mmu:14281|mmu:14362|mmu:14365|mmu:14366|mmu:14370|mmu:14634…	http://www.kegg.jp/kegg-bin/show_pathway?mmu05200+mmu:11606+mmu:11607+mmu:11796+mmu:11835+mmu:12062+mmu:12156+mmu:12159+mmu:12322+mmu:12370+mmu:12395+mmu:12579+mmu:12606+mmu:12767+mmu:12982+mmu:12983+mmu:12984+mmu:12986+mmu:13197+mmu:13614+mmu:13617+mmu:13618+mmu:13649+mmu:13819+mmu:14062+mmu:14102+mmu:14164+mmu:14172+mmu:14173+mmu:14178+mmu:14180+mmu:14183+mmu:14184+mmu:14205+mmu:14257+mmu:14281…
ENSMUSG00000047528	24.6516	105.393	88.5627	5.61231	2.27738	11.6189		ENSMUSG00000025925	ENSMUSG00000073737		mmu04668	TNF signaling pathway	41	1340	113	8753	2.98477e-08	1.0314e-06	0.362832	ENSMUSG00000032000|ENSMUSG00000053175|ENSMUSG00000026029|ENSMUSG00000056501|ENSMUSG00000053113|ENSMUSG00000014599|ENSMUSG00000018916|ENSMUSG00000021367|ENSMUSG00000024778|ENSMUSG00000031380|ENSMUSG00000021250|ENSMUSG00000029380|ENSMUSG00000037405|ENSMUSG00000034855|ENSMUSG00000078920|ENSMUSG00000048806|ENSMUSG00000031712|ENSMUSG00000027398|ENSMUSG00000025746|ENSMUSG00000018899|ENSMUSG00000052837|…	mmu:11796|mmu:12051|mmu:12370|mmu:12608|mmu:12702|mmu:12977|mmu:12981|mmu:13614|mmu:14102|mmu:14205|mmu:14281|mmu:14825|mmu:15894|mmu:15945|mmu:15953|mmu:15977|mmu:16168|mmu:16176|mmu:16193|mmu:16362|mmu:16477|mmu:17395|mmu:18035|mmu:18707|mmu:20293|mmu:20296|mmu:20304|mmu:20310|mmu:20311|mmu:20312|mmu:21926|mmu:21929|mmu:21938|mmu:22341|mmu:26410|mmu:26415|mmu:26427|mmu:56532|mmu:257632|mmu:3301…	http://www.kegg.jp/kegg-bin/show_pathway?mmu04668+mmu:11796+mmu:12051+mmu:12370+mmu:12608+mmu:12702+mmu:12977+mmu:12981+mmu:13614+mmu:14102+mmu:14205+mmu:14281+mmu:14825+mmu:15894+mmu:15945+mmu:15953+mmu:15977+mmu:16168+mmu:16176+mmu:16193+mmu:16362+mmu:16477+mmu:17395+mmu:18035+mmu:18707+mmu:20293+mmu:20296+mmu:20304+mmu:20310+mmu:20311+mmu:20312+mmu:21926+mmu:21929+mmu:21938+mmu:22341+mmu:26410…
ENSMUSG00000026029	1009.73	1663.17	1607.32	662.253	649.054	668.535		ENSMUSG00000104379	ENSMUSG00000025925		mmu04145	Phagosome	54	1340	172	8753	6.72012e-08	1.89996e-06	0.313953	ENSMUSG00000062825|ENSMUSG00000024164|ENSMUSG00000051439|ENSMUSG00000002944|ENSMUSG00000030707|ENSMUSG00000038642|ENSMUSG00000006519|ENSMUSG00000015947|ENSMUSG00000059498|ENSMUSG00000067201|ENSMUSG00000037548|ENSMUSG00000060550|ENSMUSG00000073409|ENSMUSG00000079491|ENSMUSG00000056116|ENSMUSG00000067212|ENSMUSG00000053835|ENSMUSG00000015533|ENSMUSG00000030786|ENSMUSG00000000290|ENSMUSG00000015950|…	mmu:11465|mmu:12266|mmu:12475|mmu:12491|mmu:12721|mmu:13040|mmu:13057|mmu:14129|mmu:14131|mmu:14997|mmu:15000|mmu:15018|mmu:15019|mmu:15024|mmu:15039|mmu:15040|mmu:15042|mmu:16398|mmu:16409|mmu:16414|mmu:17969|mmu:17970|mmu:17972|mmu:18125|mmu:20288|mmu:21354|mmu:21355|mmu:21825|mmu:21826|mmu:21828|mmu:21899|mmu:22042|mmu:22151|mmu:22152|mmu:22153|mmu:24088|mmu:50909|mmu:53331|mmu:53857|mmu:56644…	http://www.kegg.jp/kegg-bin/show_pathway?mmu04145+mmu:11465+mmu:12266+mmu:12475+mmu:12491+mmu:12721+mmu:13040+mmu:13057+mmu:14129+mmu:14131+mmu:14997+mmu:15000+mmu:15018+mmu:15019+mmu:15024+mmu:15039+mmu:15040+mmu:15042+mmu:16398+mmu:16409+mmu:16414+mmu:17969+mmu:17970+mmu:17972+mmu:18125+mmu:20288+mmu:21354+mmu:21355+mmu:21825+mmu:21826+mmu:21828+mmu:21899+mmu:22042+mmu:22151+mmu:22152+mmu:22153…
ENSMUSG00000079550	34.5123	31.4329	30.149	42.6536	70.5988	82.2263		ENSMUSG00000032719	ENSMUSG00000032719		mmu04924	Renin secretion	29	1340	75	8753	6.78544e-07	1.50734e-05	0.386667	ENSMUSG00000020681|ENSMUSG00000029778|ENSMUSG00000042429|ENSMUSG00000045730|ENSMUSG00000031489|ENSMUSG00000031980|ENSMUSG00000049115|ENSMUSG00000004655|ENSMUSG00000051331|ENSMUSG00000015968|ENSMUSG00000026407|ENSMUSG00000056025|ENSMUSG00000021939|ENSMUSG00000021367|ENSMUSG00000031616|ENSMUSG00000057614|ENSMUSG00000032562|ENSMUSG00000030287|ENSMUSG00000063142|ENSMUSG00000059173|ENSMUSG00000029334|…	mmu:11421|mmu:11517|mmu:11539|mmu:11555|mmu:11556|mmu:11606|mmu:11607|mmu:11826|mmu:12288|mmu:12289|mmu:12292|mmu:12722|mmu:13030|mmu:13614|mmu:13617|mmu:14677|mmu:14678|mmu:16439|mmu:16531|mmu:18573|mmu:19092|mmu:19217|mmu:19701|mmu:23844|mmu:54195|mmu:54611|mmu:60596|mmu:80797|mmu:224129	http://www.kegg.jp/kegg-bin/show_pathway?mmu04924+mmu:11421+mmu:11517+mmu:11539+mmu:11555+mmu:11556+mmu:11606+mmu:11607+mmu:11826+mmu:12288+mmu:12289+mmu:12292+mmu:12722+mmu:13030+mmu:13614+mmu:13617+mmu:14677+mmu:14678+mmu:16439+mmu:16531+mmu:18573+mmu:19092+mmu:19217+mmu:19701+mmu:23844+mmu:54195+mmu:54611+mmu:60596+mmu:80797+mmu:224129
ENSMUSG00000101586	10.8467	15.7165	16.9588	43.776	33.022	33.963		ENSMUSG00000043716	ENSMUSG00000043716		mmu04670	Leukocyte transendothelial migration	39	1340	117	8753	8.29256e-07	1.71932e-05	0.333333	ENSMUSG00000062825|ENSMUSG00000031871|ENSMUSG00000022512|ENSMUSG00000070473|ENSMUSG00000047501|ENSMUSG00000041378|ENSMUSG00000045382|ENSMUSG00000006519|ENSMUSG00000057614|ENSMUSG00000032562|ENSMUSG00000037405|ENSMUSG00000030786|ENSMUSG00000000290|ENSMUSG00000038235|ENSMUSG00000031740|ENSMUSG00000017737|ENSMUSG00000031207|ENSMUSG00000015950|ENSMUSG00000026480|ENSMUSG00000071715|ENSMUSG00000021638|…	mmu:11465|mmu:12562|mmu:12737|mmu:12739|mmu:12740|mmu:12741|mmu:12767|mmu:13057|mmu:14677|mmu:14678|mmu:15894|mmu:16409|mmu:16414|mmu:16456|mmu:17390|mmu:17395|mmu:17698|mmu:17969|mmu:17970|mmu:17972|mmu:18260|mmu:18417|mmu:18613|mmu:18707|mmu:19354|mmu:20315|mmu:21838|mmu:22324|mmu:26415|mmu:54420|mmu:58187|mmu:60363|mmu:67374|mmu:69524|mmu:74734|mmu:83964|mmu:98932|mmu:215449|mmu:234779	http://www.kegg.jp/kegg-bin/show_pathway?mmu04670+mmu:11465+mmu:12562+mmu:12737+mmu:12739+mmu:12740+mmu:12741+mmu:12767+mmu:13057+mmu:14677+mmu:14678+mmu:15894+mmu:16409+mmu:16414+mmu:16456+mmu:17390+mmu:17395+mmu:17698+mmu:17969+mmu:17970+mmu:17972+mmu:18260+mmu:18417+mmu:18613+mmu:18707+mmu:19354+mmu:20315+mmu:21838+mmu:22324+mmu:26415+mmu:54420+mmu:58187+mmu:60363+mmu:67374+mmu:69524+mmu:74734…
ENSMUSG00000101599	140.021	90.6008	111.174	417.556	309.724	293.155		ENSMUSG00000025921	ENSMUSG00000025921		mmu04151	PI3K-Akt signaling pathway	88	1340	358	8753	2.00523e-06	3.66839e-05	0.24581	ENSMUSG00000027460|ENSMUSG00000048482|ENSMUSG00000001119|ENSMUSG00000027570|ENSMUSG00000001506|ENSMUSG00000014599|ENSMUSG00000038067|ENSMUSG00000028859|ENSMUSG00000048915|ENSMUSG00000020122|ENSMUSG00000018166|ENSMUSG00000029377|ENSMUSG00000048376|ENSMUSG00000036585|ENSMUSG00000057967|ENSMUSG00000037225|ENSMUSG00000027208|ENSMUSG00000021974|ENSMUSG00000030849|ENSMUSG00000054252|ENSMUSG00000031380|…	mmu:11602|mmu:12064|mmu:12833|mmu:12841|mmu:12842|mmu:12977|mmu:12985|mmu:12986|mmu:13640|mmu:13649|mmu:13867|mmu:13874|mmu:14062|mmu:14164|mmu:14172|mmu:14173|mmu:14178|mmu:14180|mmu:14183|mmu:14184|mmu:14205|mmu:14257|mmu:14706|mmu:14708|mmu:14709|mmu:14936|mmu:15234|mmu:15370|mmu:15976|mmu:15977|mmu:16000|mmu:16184|mmu:16190|mmu:16193|mmu:16197|mmu:16398|mmu:16404|mmu:16542|mmu:16590|mmu:16773…	http://www.kegg.jp/kegg-bin/show_pathway?mmu04151+mmu:11602+mmu:12064+mmu:12833+mmu:12841+mmu:12842+mmu:12977+mmu:12985+mmu:12986+mmu:13640+mmu:13649+mmu:13867+mmu:13874+mmu:14062+mmu:14164+mmu:14172+mmu:14173+mmu:14178+mmu:14180+mmu:14183+mmu:14184+mmu:14205+mmu:14257+mmu:14706+mmu:14708+mmu:14709+mmu:14936+mmu:15234+mmu:15370+mmu:15976+mmu:15977+mmu:16000+mmu:16184+mmu:16190+mmu:16193+mmu:16197…
ENSMUSG00000025964	69.0246	233.898	237.423	11.2246	3.41607	10.7252		ENSMUSG00000100868	ENSMUSG00000025920		mmu04024	cAMP signaling pathway	59	1340	215	8753	2.75636e-06	4.76238e-05	0.274419	ENSMUSG00000029778|ENSMUSG00000042429|ENSMUSG00000020178|ENSMUSG00000045730|ENSMUSG00000041329|ENSMUSG00000059412|ENSMUSG00000048482|ENSMUSG00000051331|ENSMUSG00000015968|ENSMUSG00000026407|ENSMUSG00000024617|ENSMUSG00000021367|ENSMUSG00000031616|ENSMUSG00000048376|ENSMUSG00000021250|ENSMUSG00000021318|ENSMUSG00000024027|ENSMUSG00000057614|ENSMUSG00000032562|ENSMUSG00000020524|ENSMUSG00000025892|…	mmu:11517|mmu:11539|mmu:11540|mmu:11555|mmu:11932|mmu:11936|mmu:12064|mmu:12288|mmu:12289|mmu:12292|mmu:12322|mmu:13614|mmu:13617|mmu:14062|mmu:14281|mmu:14634|mmu:14652|mmu:14677|mmu:14678|mmu:14799|mmu:14802|mmu:16890|mmu:17200|mmu:18035|mmu:18166|mmu:18430|mmu:18578|mmu:18707|mmu:19013|mmu:19217|mmu:19218|mmu:19354|mmu:20606|mmu:21844|mmu:22095|mmu:22324|mmu:23984|mmu:26427|mmu:27222|mmu:53313…	http://www.kegg.jp/kegg-bin/show_pathway?mmu04024+mmu:11517+mmu:11539+mmu:11540+mmu:11555+mmu:11932+mmu:11936+mmu:12064+mmu:12288+mmu:12289+mmu:12292+mmu:12322+mmu:13614+mmu:13617+mmu:14062+mmu:14281+mmu:14634+mmu:14652+mmu:14677+mmu:14678+mmu:14799+mmu:14802+mmu:16890+mmu:17200+mmu:18035+mmu:18166+mmu:18430+mmu:18578+mmu:18707+mmu:19013+mmu:19217+mmu:19218+mmu:19354+mmu:20606+mmu:21844+mmu:22095…
ENSMUSG00000025950	994.94	3000	3213.7	750.927	1113.64	1185.13		ENSMUSG00000025920	ENSMUSG00000089982
ENSMUSG00000015222	6.90246	14.792	25.4382	1.12246	0	1.78753		ENSMUSG00000089982	ENSMUSG00000025939		Figure 2m-q
ENSMUSG00000039395	105.509	95.2233	89.5049	46.0209	20.4964	32.1755		ENSMUSG00000025939	ENSMUSG00000102457			Untreated			SR
ENSMUSG00000026185	981.135	1250.85	1239.88	621.844	339.33	605.078		ENSMUSG00000079658	ENSMUSG00000079658		MDSC	15.1	31.9	15.9	80.1	73.7	62.5
ENSMUSG00000061815	42.4008	59.1679	59.3559	2.24492	0	1.78753		ENSMUSG00000097744	ENSMUSG00000097744		M2	28	26	19.6	34.7	40.7	34.3
ENSMUSG00000026180	1054.1	813.559	845.114	12.3471	6.83214	0.893764		ENSMUSG00000025940	ENSMUSG00000025940		CD8	45.8	44.7	42.3	26.2	27.3	27.7
ENSMUSG00000048480	16.7631	8.32049	7.53725	0	0	0		ENSMUSG00000025779	ENSMUSG00000025779		CD8/CD11b ratio	3.03311	1.40125	2.66038	0.327091	0.370421	0.4432
ENSMUSG00000026177	907.181	1917.41	1825.9	488.271	132.088	148.365		ENSMUSG00000091020	ENSMUSG00000091020		M1/M2 ratio	1.65	1.15385	1.80612	0.220173	0.277641	0.346939
ENSMUSG00000026207	19.7213	73.9599	40.5127	7.85723	6.83214	10.7252		ENSMUSG00000042686	ENSMUSG00000042686
ENSMUSG00000026235	30.568	29.5839	27.3225	12.3471	10.2482	11.6189		ENSMUSG00000101589	ENSMUSG00000025777
ENSMUSG00000004872	116.356	89.6763	103.637	163.879	220.906	237.741		ENSMUSG00000067780	ENSMUSG00000101589
ENSMUSG00000012187	2.9582	35.1309	25.4382	0	0	0		ENSMUSG00000100053	ENSMUSG00000067780
ENSMUSG00000047330	48.3172	138.675	173.357	4.48985	1.13869	12.5127		ENSMUSG00000025776	ENSMUSG00000100053
ENSMUSG00000054702	17.7492	40.6779	46.1657	3.36739	2.27738	3.57506		ENSMUSG00000100720	ENSMUSG00000085125
ENSMUSG00000102721	7.88853	20.339	21.6696	3.36739	1.13869	4.46882		ENSMUSG00000100204	ENSMUSG00000025776
ENSMUSG00000054976	11.8328	11.094	13.1902	0	0	3.57506		ENSMUSG00000041872	ENSMUSG00000100720
ENSMUSG00000101450	0.986066	3.69799	2.82647	12.3471	34.1607	16.9815		ENSMUSG00000041859	ENSMUSG00000025927
ENSMUSG00000026163	10.8467	40.6779	37.6863	0	0	0		ENSMUSG00000025931	ENSMUSG00000100204
ENSMUSG00000045658	552.197	1164.87	1162.62	489.393	365.52	359.293		ENSMUSG00000041809	ENSMUSG00000025929
ENSMUSG00000104503	16.7631	5.54699	4.71078	42.6536	34.1607	32.1755		ENSMUSG00000041779	ENSMUSG00000041872
ENSMUSG00000089844	25.6377	60.0924	53.7029	15.7145	1.13869	8.93764		ENSMUSG00000025933	ENSMUSG00000041859
ENSMUSG00000070034	193.269	904.159	889.396	131.328	55.7958	58.0947		ENSMUSG00000028033	ENSMUSG00000025931
ENSMUSG00000070031	320.471	603.697	671.758	135.818	135.504	125.127		ENSMUSG00000082935	ENSMUSG00000041809
ENSMUSG00000090246	16.7631	47.1494	30.149	12.3471	7.97083	9.8314		ENSMUSG00000097970	ENSMUSG00000041779
ENSMUSG00000026222	1136.93	3102.62	3292.84	289.595	250.512	193.053		ENSMUSG00000026158	ENSMUSG00000100819
ENSMUSG00000026255	3.94426	10.1695	10.3637	0	0	0		ENSMUSG00000026156	ENSMUSG00000025933
ENSMUSG00000079434	8.87459	42.5269	45.2235	0	0	4.46882		ENSMUSG00000026155	ENSMUSG00000025934
ENSMUSG00000026288	589.667	1606.78	1656.31	561.231	538.601	479.951		ENSMUSG00000026154	ENSMUSG00000096375
ENSMUSG00000044337	1916.91	2177.19	2173.56	762.152	934.865	1344.22		ENSMUSG00000026153	ENSMUSG00000028033
ENSMUSG00000026305	6282.23	5008.93	4615.62	3059.83	2300.16	2512.37		ENSMUSG00000102398	ENSMUSG00000082935
ENSMUSG00000100980	98.6066	37.9044	39.5706	148.165	156.001	110.827		ENSMUSG00000099997	ENSMUSG00000097970
ENSMUSG00000101414	109.453	36.9799	36.7441	230.105	138.92	106.358		ENSMUSG00000100131	ENSMUSG00000100775
ENSMUSG00000044055	32.5402	12.943	13.1902	76.3274	92.2339	51.8383		ENSMUSG00000067736	ENSMUSG00000026158
ENSMUSG00000026271	385.552	796.918	830.04	152.655	93.3726	84.0138		ENSMUSG00000101939	ENSMUSG00000026156
ENSMUSG00000026272	2.9582	9.24498	9.42157	0	0	0		ENSMUSG00000101111	ENSMUSG00000026155
ENSMUSG00000084989	69.0246	216.333	231.771	13.4695	20.4964	9.8314		ENSMUSG00000100862	ENSMUSG00000026154
ENSMUSG00000047793	629.11	2434.2	2512.73	249.187	190.161	143.002		ENSMUSG00000102070	ENSMUSG00000026153
ENSMUSG00000040710	131.147	350.385	351.424	145.92	141.198	121.552		ENSMUSG00000101249	ENSMUSG00000026147
ENSMUSG00000040693	9.86066	3.69799	4.71078	0	0	0		ENSMUSG00000073725	ENSMUSG00000100131
ENSMUSG00000026335	7398.45	4441.29	4580.77	16456.4	13198.6	13099		ENSMUSG00000086240	ENSMUSG00000067736
ENSMUSG00000089706	82.8295	61.9414	57.4715	172.859	176.497	151.046		ENSMUSG00000099492	ENSMUSG00000101939
ENSMUSG00000089791	52.2615	36.9799	42.397	86.4296	103.621	94.739		ENSMUSG00000100261	ENSMUSG00000101111
ENSMUSG00000100009	52.2615	50.8474	67.8353	143.675	97.9274	103.677		ENSMUSG00000048874	ENSMUSG00000100862
ENSMUSG00000100349	19.7213	12.0185	16.9588	37.0412	42.1316	41.1131		ENSMUSG00000103783	ENSMUSG00000102070
ENSMUSG00000099375	48.3172	49.9229	56.5294	343.473	199.271	180.54		ENSMUSG00000104315	ENSMUSG00000101249
ENSMUSG00000047496	3.94426	32.3574	20.7274	4.48985	2.27738	1.78753		ENSMUSG00000026064	ENSMUSG00000073725
ENSMUSG00000026321	313.569	752.542	803.66	204.288	280.118	187.69		ENSMUSG00000070960	ENSMUSG00000073722
ENSMUSG00000062345	771.103	3110.01	3249.5	2.24492	2.27738	4.46882		ENSMUSG00000026134	ENSMUSG00000086240
ENSMUSG00000092572	11.8328	13.8675	13.1902	0	0	0		ENSMUSG00000102714	ENSMUSG00000099492
ENSMUSG00000026315	110.439	306.933	341.061	16.8369	25.0512	29.4942		ENSMUSG00000103746	ENSMUSG00000100261
ENSMUSG00000047216	13.8049	37.9044	41.4549	0	0	0		ENSMUSG00000004768	ENSMUSG00000048874
ENSMUSG00000037035	390.482	367.95	396.648	158.267	95.65	115.296		ENSMUSG00000042215	ENSMUSG00000103783
ENSMUSG00000026387	6.90246	44.3759	51.8186	0	0	2.68129		ENSMUSG00000103072	ENSMUSG00000104315
ENSMUSG00000050777	41.4148	129.43	147.919	23.5717	45.5476	25.9192		ENSMUSG00000042197	ENSMUSG00000026064
ENSMUSG00000026385	1039.31	3093.37	3072.37	503.985	506.717	645.298		ENSMUSG00000042182	ENSMUSG00000117310
ENSMUSG00000026389	357.942	708.166	729.229	48.2659	64.9054	79.545		ENSMUSG00000104416	ENSMUSG00000086727
ENSMUSG00000058665	33.5262	79.5069	97.0421	11.2246	1.13869	0.893764		ENSMUSG00000026131	ENSMUSG00000100910
ENSMUSG00000026343	5.91639	20.339	17.901	1.12246	0	0.893764		ENSMUSG00000103596	ENSMUSG00000050217
ENSMUSG00000049690	7.88853	7.39599	9.42157	53.8782	44.4089	13.4065		ENSMUSG00000103364	ENSMUSG00000070960
ENSMUSG00000045382	253.419	391.063	325.986	110.001	125.256	125.127		ENSMUSG00000096992	ENSMUSG00000100481
ENSMUSG00000086825	18.7353	25.886	37.6863	1.12246	1.13869	1.78753		ENSMUSG00000101462	ENSMUSG00000026134
ENSMUSG00000026399	239.614	338.366	390.053	25.8166	7.97083	35.7506		ENSMUSG00000102336	ENSMUSG00000102714
ENSMUSG00000104515	0.986066	0	1.88431	8.9797	7.97083	15.194		ENSMUSG00000042111	ENSMUSG00000103746
ENSMUSG00000016529	54.2336	78.5824	80.0833	28.0616	10.2482	7.15011		ENSMUSG00000101711	ENSMUSG00000004768
ENSMUSG00000042349	905.208	1530.04	1567.75	390.617	375.768	330.693		ENSMUSG00000026127	ENSMUSG00000042215
ENSMUSG00000004552	70.9967	168.259	155.456	20.2043	7.97083	8.93764		ENSMUSG00000026126	ENSMUSG00000103072
ENSMUSG00000042251	6.90246	44.3759	40.5127	1.12246	0	0		ENSMUSG00000100280	ENSMUSG00000042197
ENSMUSG00000026433	106.495	249.615	279.82	48.2659	40.9929	68.8198		ENSMUSG00000101223	ENSMUSG00000042182
ENSMUSG00000026435	35.4984	40.6779	32.9755	6.73477	12.5256	8.04388		ENSMUSG00000037509	ENSMUSG00000104416
ENSMUSG00000026437	75.9271	96.1478	89.5049	23.5717	13.6643	12.5127		ENSMUSG00000104002	ENSMUSG00000026131
ENSMUSG00000009772	86.7738	176.579	185.605	76.3274	34.1607	52.7321		ENSMUSG00000037503	ENSMUSG00000103596
ENSMUSG00000026442	126.216	239.445	291.126	6.73477	7.97083	7.15011		ENSMUSG00000104358	ENSMUSG00000103364
ENSMUSG00000026447	76.9131	75.8089	67.8353	24.6942	20.4964	20.5566		ENSMUSG00000026123	ENSMUSG00000096992
ENSMUSG00000070645	33.5262	21.2635	18.8431	0	0	0.893764		ENSMUSG00000103096	ENSMUSG00000103001
ENSMUSG00000070643	54.2336	90.6008	102.695	23.5717	17.0804	21.4503		ENSMUSG00000102279	ENSMUSG00000101462
ENSMUSG00000102976	305.68	393.836	368.383	812.663	958.777	841.032		ENSMUSG00000045216	ENSMUSG00000102336
ENSMUSG00000094410	61.1361	85.9783	79.1411	239.084	348.439	273.492		ENSMUSG00000102202	ENSMUSG00000042111
ENSMUSG00000026463	222.851	473.343	476.731	122.348	209.519	112.614		ENSMUSG00000037470	ENSMUSG00000026127
ENSMUSG00000041577	481.2	1211.09	1152.26	38.1637	9.10952	32.1755		ENSMUSG00000047180	ENSMUSG00000026126
ENSMUSG00000020423	1101.44	1126.96	1229.51	566.843	243.68	224.335		ENSMUSG00000037447	ENSMUSG00000100280
ENSMUSG00000064246	578.821	304.16	293.953	2.24492	2.27738	2.68129		ENSMUSG00000102762	ENSMUSG00000101223
ENSMUSG00000042451	0.986066	0.924498	1.88431	16.8369	9.10952	8.93764		ENSMUSG00000010453	ENSMUSG00000037509
ENSMUSG00000042429	9.86066	426.194	474.847	0	0	1.78753		ENSMUSG00000037432	ENSMUSG00000104002
ENSMUSG00000026458	40.4287	51.7719	50.8765	243.574	126.395	100.102		ENSMUSG00000001143	ENSMUSG00000037503
ENSMUSG00000042793	107.481	134.977	121.538	13.4695	38.7155	42.0069		ENSMUSG00000037408	ENSMUSG00000104358
ENSMUSG00000031506	88.7459	190.447	168.646	61.7354	55.7958	77.7575		ENSMUSG00000104316	ENSMUSG00000026123
ENSMUSG00000026424	3.94426	4.62249	6.5951	0	0	0		ENSMUSG00000001138	ENSMUSG00000102279
ENSMUSG00000041926	735.605	1600.31	1615.8	486.026	528.352	507.658		ENSMUSG00000067653	ENSMUSG00000045216
ENSMUSG00000026407	0	0.924498	1.88431	12.3471	10.2482	18.769		ENSMUSG00000109510	ENSMUSG00000102202
ENSMUSG00000041642	149.882	310.631	304.317	118.981	113.869	67.9261		ENSMUSG00000079610	ENSMUSG00000037470
ENSMUSG00000026395	1798.58	3885.67	4054.1	1890.23	1359.6	1042.13		ENSMUSG00000026121	ENSMUSG00000047180
ENSMUSG00000104291	47.3312	70.2619	68.7774	28.0616	5.69345	7.15011		ENSMUSG00000087589	ENSMUSG00000037447
ENSMUSG00000089991	2.9582	24.9615	10.3637	0	2.27738	0.893764		ENSMUSG00000046337	ENSMUSG00000102762
ENSMUSG00000026365	951.553	2968.56	2893.36	175.104	109.314	269.917		ENSMUSG00000061518	ENSMUSG00000010453
ENSMUSG00000052726	9.86066	31.4329	19.7853	6.73477	0	0.893764		ENSMUSG00000037351	ENSMUSG00000037432
ENSMUSG00000033849	67.0525	827.426	817.792	2.24492	9.10952	2.68129		ENSMUSG00000102416	ENSMUSG00000001143
ENSMUSG00000018199	2289.64	1717.72	1693.06	4045.35	5333.63	5038.15		ENSMUSG00000026117	ENSMUSG00000037408
ENSMUSG00000026357	27.6098	128.505	116.827	2.24492	2.27738	9.8314		ENSMUSG00000026116	ENSMUSG00000104316
ENSMUSG00000097028	59.1639	36.9799	46.1657	93.1644	218.629	165.346		ENSMUSG00000103159	ENSMUSG00000001138
ENSMUSG00000006014	1886.34	7790.75	7421.37	32.5514	34.1607	120.658		ENSMUSG00000026113	ENSMUSG00000067653
ENSMUSG00000066842	136.077	69.3374	47.1078	206.533	446.367	334.268		ENSMUSG00000026112	ENSMUSG00000079610
ENSMUSG00000102628	2.9582	3.69799	5.65294	30.3065	60.3506	29.4942		ENSMUSG00000026111	ENSMUSG00000026121
ENSMUSG00000023150	5740.88	3904.16	4144.55	12951	14085.6	13313.5		ENSMUSG00000026110	ENSMUSG00000087589
ENSMUSG00000103928	116.356	85.9783	114.001	259.289	281.257	266.342		ENSMUSG00000103948	ENSMUSG00000046337
ENSMUSG00000026480	764.201	1473.65	1359.53	358.065	255.067	275.279		ENSMUSG00000026090	ENSMUSG00000061518
ENSMUSG00000066800	318.499	900.461	930.851	234.595	163.971	190.372		ENSMUSG00000060771	ENSMUSG00000037351
ENSMUSG00000026473	2438.54	9153.46	9433.81	1350.32	707.127	935.771		ENSMUSG00000037216	ENSMUSG00000102416
ENSMUSG00000033722	33.5262	98.9213	75.3725	16.8369	9.10952	16.9815		ENSMUSG00000026088	ENSMUSG00000026117
ENSMUSG00000060519	1596.44	2343.6	2398.73	754.294	641.083	621.166		ENSMUSG00000026087	ENSMUSG00000026116
ENSMUSG00000033488	20.7074	54.5454	48.9921	10.1022	6.83214	6.25635		ENSMUSG00000058407	ENSMUSG00000102930
ENSMUSG00000073530	35.4984	42.5269	43.3392	77.4499	54.6571	121.552		ENSMUSG00000026083	ENSMUSG00000026113
ENSMUSG00000015829	70.0107	39.7534	47.1078	107.756	613.754	444.201		ENSMUSG00000026082	ENSMUSG00000026112
ENSMUSG00000090394	834.212	443.759	387.226	1384	1808.24	1941.26		ENSMUSG00000103804	ENSMUSG00000026111
ENSMUSG00000026701	2330.07	3504.77	3397.42	1092.16	1523.57	1776.8		ENSMUSG00000037138	ENSMUSG00000026110
ENSMUSG00000078190	965.358	522.342	537.971	3551.47	2940.1	2781.39		ENSMUSG00000026080	ENSMUSG00000103948
ENSMUSG00000040181	72.9689	626.81	558.699	3.36739	9.10952	8.04388		ENSMUSG00000026078	ENSMUSG00000087233
ENSMUSG00000040170	121.286	424.345	446.582	8.9797	23.9125	34.8568		ENSMUSG00000103046	ENSMUSG00000026090
ENSMUSG00000026586	14672.7	9754.38	9913.37	23742.3	23750.8	22067		ENSMUSG00000026077	ENSMUSG00000089767
ENSMUSG00000096984	26.6238	30.5084	24.4961	122.348	48.9637	71.5011		ENSMUSG00000073702	ENSMUSG00000060771
ENSMUSG00000103195	12.8189	9.24498	7.53725	79.6948	40.9929	54.5196		ENSMUSG00000003134	ENSMUSG00000037216
ENSMUSG00000026581	1062.98	1825.88	1888.08	12.3471	1.13869	3.57506		ENSMUSG00000003135	ENSMUSG00000026088
ENSMUSG00000026580	137.063	126.656	120.596	15.7145	9.10952	16.0878		ENSMUSG00000085894	ENSMUSG00000026087
ENSMUSG00000026579	51.2754	87.8273	90.447	17.9594	3.41607	0		ENSMUSG00000077704	ENSMUSG00000058407
ENSMUSG00000026568	298.778	649.922	708.502	195.308	204.964	218.078		ENSMUSG00000048234	ENSMUSG00000026083
ENSMUSG00000040723	181.436	367.026	325.044	118.981	80.847	99.2078		ENSMUSG00000064936	ENSMUSG00000026082
ENSMUSG00000040713	366.816	811.71	871.495	264.901	250.512	201.097		ENSMUSG00000050967	ENSMUSG00000103804
ENSMUSG00000040612	36.4844	76.7334	71.6039	2.24492	2.27738	6.25635		ENSMUSG00000097083	ENSMUSG00000037138
ENSMUSG00000084093	46.3451	47.1494	36.7441	24.6942	18.219	16.0878		ENSMUSG00000057173	ENSMUSG00000087131
ENSMUSG00000051081	0	12.943	16.0167	0	0	0		ENSMUSG00000026074	ENSMUSG00000048814
ENSMUSG00000060568	64.0943	149.769	167.704	16.8369	3.41607	4.46882		ENSMUSG00000026073	ENSMUSG00000026080
ENSMUSG00000026688	1464.31	685.978	749.957	1583.79	2469.82	2161.12		ENSMUSG00000026072	ENSMUSG00000026078
ENSMUSG00000015843	6.90246	55.4699	58.4137	0	0	0		ENSMUSG00000103560	ENSMUSG00000103046
ENSMUSG00000026686	3.94426	8.32049	10.3637	1.12246	0	0		ENSMUSG00000070942	ENSMUSG00000103182
ENSMUSG00000052534	3926.51	2283.51	2500.48	7298.25	9315.63	7484.38		ENSMUSG00000103230	ENSMUSG00000026077
ENSMUSG00000103780	0	0.924498	0.942157	8.9797	10.2482	13.4065		ENSMUSG00000026069	ENSMUSG00000092563
ENSMUSG00000038530	43.3869	80.4314	94.2157	24.6942	18.219	21.4503		ENSMUSG00000026070	ENSMUSG00000073702
ENSMUSG00000102418	17.7492	17.5655	19.7853	134.695	47.825	50.9445		ENSMUSG00000026068	ENSMUSG00000003134
ENSMUSG00000102752	42.4008	100.77	82.9098	7.85723	3.41607	4.46882		ENSMUSG00000026065	ENSMUSG00000003135
ENSMUSG00000038473	13.8049	20.339	26.3804	3.36739	2.27738	0.893764		ENSMUSG00000026062	ENSMUSG00000085894
ENSMUSG00000070524	129.175	270.878	318.449	96.5317	124.117	84.9076		ENSMUSG00000103679	ENSMUSG00000077704
ENSMUSG00000059498	957.47	2120.8	2169.79	902.459	628.557	681.942		ENSMUSG00000103270	ENSMUSG00000048234
ENSMUSG00000056569	50.2894	280.123	237.423	1.12246	0	1.78753		ENSMUSG00000041945	ENSMUSG00000064936
ENSMUSG00000038370	7.88853	49.9229	50.8765	2.24492	2.27738	0.893764		ENSMUSG00000079588	ENSMUSG00000102471
ENSMUSG00000058715	970.289	1885.98	2076.51	552.251	371.213	325.33		ENSMUSG00000045515	ENSMUSG00000050967
ENSMUSG00000103983	114.384	117.411	95.1578	419.801	278.979	328.905		ENSMUSG00000060679	ENSMUSG00000057173
ENSMUSG00000006411	44.373	176.579	159.224	58.368	29.606	38.4318		ENSMUSG00000070939	ENSMUSG00000026074
ENSMUSG00000048865	569.946	1691.83	1689.29	505.108	399.68	333.374		ENSMUSG00000041878	ENSMUSG00000026073
ENSMUSG00000038235	192.283	406.779	386.284	87.552	52.3798	68.8198		ENSMUSG00000010290	ENSMUSG00000097899
ENSMUSG00000004709	41.4148	73.9599	81.9676	288.473	146.891	93.8452		ENSMUSG00000008136	ENSMUSG00000102975
ENSMUSG00000038147	438.799	1427.43	1452.81	249.187	323.388	252.935		ENSMUSG00000094497	ENSMUSG00000026072
ENSMUSG00000073492	9.86066	37.9044	49.9343	3.36739	10.2482	5.36258		ENSMUSG00000066877	ENSMUSG00000103560
ENSMUSG00000015314	17.7492	128.505	105.522	15.7145	12.5256	3.57506		ENSMUSG00000103422	ENSMUSG00000070942
ENSMUSG00000026556	21.6934	48.9984	50.8765	5.61231	3.41607	1.78753		ENSMUSG00000103945	ENSMUSG00000103230
ENSMUSG00000007107	7.88853	51.7719	45.2235	0	0	0.893764		ENSMUSG00000026051	ENSMUSG00000026069
ENSMUSG00000007097	83.8156	1352.54	1435.85	16.8369	37.5768	51.8383		ENSMUSG00000100764	ENSMUSG00000026070
ENSMUSG00000044708	15.7771	27.735	30.149	170.614	186.745	123.339		ENSMUSG00000100635	ENSMUSG00000026068
ENSMUSG00000037872	49.3033	47.1494	48.9921	1.12246	2.27738	3.57506		ENSMUSG00000100480	ENSMUSG00000026065
ENSMUSG00000005338	96.6344	311.556	369.325	8.9797	4.55476	16.0878		ENSMUSG00000057363	ENSMUSG00000026062
ENSMUSG00000037849	42.4008	241.294	238.366	6.73477	3.41607	5.36258		ENSMUSG00000090243	ENSMUSG00000103270
ENSMUSG00000070501	160.729	857.01	945.925	8.9797	0	2.68129		ENSMUSG00000100701	ENSMUSG00000041945
ENSMUSG00000073491	7.88853	58.2434	60.298	3.36739	0	0		ENSMUSG00000041763	ENSMUSG00000079588
ENSMUSG00000043263	416.12	2048.69	2117.97	74.0825	6.83214	21.4503		ENSMUSG00000047343	ENSMUSG00000045515
ENSMUSG00000066677	59.1639	408.628	378.747	4.48985	2.27738	1.78753		ENSMUSG00000091844	ENSMUSG00000060679
ENSMUSG00000073489	2419.81	5987.05	6025.09	2418.91	2343.43	1868.86		ENSMUSG00000026049	ENSMUSG00000041907
ENSMUSG00000103588	10.8467	50.8474	58.4137	5.61231	1.13869	9.8314		ENSMUSG00000026047	ENSMUSG00000070939
ENSMUSG00000054203	333.29	1157.47	1266.26	11.2246	22.7738	21.4503		ENSMUSG00000041684	ENSMUSG00000041878
ENSMUSG00000028354	7.88853	31.4329	33.9176	2.24492	2.27738	2.68129		ENSMUSG00000026048	ENSMUSG00000010290
ENSMUSG00000050069	172.562	449.306	476.731	11.2246	5.69345	16.9815		ENSMUSG00000101567	ENSMUSG00000008136
ENSMUSG00000026527	0.986066	27.735	29.2069	0	0	0		ENSMUSG00000056870	ENSMUSG00000094497
ENSMUSG00000026525	19.7213	48.0739	70.6617	5.61231	10.2482	16.0878		ENSMUSG00000103071	ENSMUSG00000066877
ENSMUSG00000104391	2.9582	9.24498	6.5951	21.3268	37.5768	37.5381		ENSMUSG00000026043	ENSMUSG00000103422
ENSMUSG00000026494	68.0385	97.9968	97.0421	13.4695	27.3286	47.3695		ENSMUSG00000026042	ENSMUSG00000103945
ENSMUSG00000026489	68.0385	254.237	223.291	51.6333	46.6863	59.8822		ENSMUSG00000104476	ENSMUSG00000026051
ENSMUSG00000054135	12.8189	18.49	19.7853	63.9803	58.0732	50.0508		ENSMUSG00000100843	ENSMUSG00000100764
ENSMUSG00000104415	6.90246	7.39599	7.53725	26.9391	22.7738	15.194		ENSMUSG00000025995	ENSMUSG00000100480
ENSMUSG00000079164	64.0943	165.485	144.15	37.0412	46.6863	27.7067		ENSMUSG00000084817	ENSMUSG00000057363
ENSMUSG00000104367	6.90246	12.943	7.53725	0	2.27738	0		ENSMUSG00000025993	ENSMUSG00000090243
ENSMUSG00000039384	800.685	342.064	369.325	231.227	95.65	104.57		ENSMUSG00000101337	ENSMUSG00000100701
ENSMUSG00000026621	4.93033	151.618	164.877	7.85723	1.13869	3.57506		ENSMUSG00000025986	ENSMUSG00000041763
ENSMUSG00000039349	75.9271	541.756	518.186	23.5717	23.9125	21.4503		ENSMUSG00000100213	ENSMUSG00000047343
ENSMUSG00000026620	146.924	377.195	350.482	31.4289	28.4673	29.4942		ENSMUSG00000081185	ENSMUSG00000091844
ENSMUSG00000104245	37.4705	44.3759	53.7029	66.2253	127.533	91.1639		ENSMUSG00000100816	ENSMUSG00000026049
ENSMUSG00000026628	1276.96	696.147	668.931	239.084	52.3798	52.7321		ENSMUSG00000101799	ENSMUSG00000026047
ENSMUSG00000037434	607.417	514.021	508.765	264.901	241.402	246.679		ENSMUSG00000045954	ENSMUSG00000041684
ENSMUSG00000016262	442.744	243.143	234.597	503.985	1175.13	581.84		ENSMUSG00000101702	ENSMUSG00000026048
ENSMUSG00000026638	5.91639	50.8474	38.6284	5.61231	5.69345	8.04388		ENSMUSG00000026107	ENSMUSG00000056870
ENSMUSG00000026639	75.9271	133.128	116.827	3.36739	2.27738	1.78753		ENSMUSG00000099413	ENSMUSG00000102319
ENSMUSG00000016194	271.168	1094.61	1004.34	22.4492	39.8542	21.4503		ENSMUSG00000018417	ENSMUSG00000089877
ENSMUSG00000009633	855.905	2015.41	1964.4	4.48985	1.13869	0.893764		ENSMUSG00000062939	ENSMUSG00000101701
ENSMUSG00000104348	137.063	119.26	107.406	0	0	0		ENSMUSG00000109599	ENSMUSG00000026043
ENSMUSG00000016493	20.7074	35.1309	31.0912	44.8985	66.0441	75.0762		ENSMUSG00000026104	ENSMUSG00000026042
ENSMUSG00000102494	1.97213	3.69799	1.88431	31.4289	20.4964	25.9192		ENSMUSG00000026103	ENSMUSG00000104476
ENSMUSG00000026664	327.374	746.07	742.419	289.595	382.6	232.379		ENSMUSG00000002881	ENSMUSG00000100361
ENSMUSG00000026672	103.537	278.274	263.804	2.24492	1.13869	2.68129		ENSMUSG00000097833	ENSMUSG00000100843
ENSMUSG00000026676	2.9582	12.943	17.901	0	0	0		ENSMUSG00000101501	ENSMUSG00000025995
ENSMUSG00000002107	1291.75	2477.66	2589.99	830.622	733.317	785.619		ENSMUSG00000100120	ENSMUSG00000084817
ENSMUSG00000015619	142.98	89.6763	106.464	34.7963	61.4893	62.5635		ENSMUSG00000100007	ENSMUSG00000098549
ENSMUSG00000025780	69.0246	503.852	472.02	1.12246	5.69345	13.4065		ENSMUSG00000043015	ENSMUSG00000025993
ENSMUSG00000061186	17.7492	36.0554	32.0333	3.36739	4.55476	0		ENSMUSG00000103630	ENSMUSG00000041144
ENSMUSG00000026773	2865.51	3654.54	3614.11	245.819	133.227	139.427		ENSMUSG00000041439	ENSMUSG00000101337
ENSMUSG00000102329	12.8189	71.1864	54.6451	1.12246	1.13869	0.893764		ENSMUSG00000100230	ENSMUSG00000025986
ENSMUSG00000102376	6.90246	19.4145	20.7274	0	0	0		ENSMUSG00000026102	ENSMUSG00000100213
ENSMUSG00000026770	53.2476	47.1494	32.9755	28.0616	6.83214	9.8314		ENSMUSG00000041426	ENSMUSG00000081185
ENSMUSG00000023206	386.538	592.603	610.517	235.717	112.73	117.083		ENSMUSG00000089802	ENSMUSG00000100816
ENSMUSG00000026726	148.896	61.9414	77.2568	218.88	289.227	184.115		ENSMUSG00000043629	ENSMUSG00000026109
ENSMUSG00000003418	32.5402	34.2064	37.6863	5.61231	5.69345	8.93764		ENSMUSG00000026100	ENSMUSG00000101242
ENSMUSG00000102553	42.4008	32.3574	38.6284	92.0419	111.592	95.6327		ENSMUSG00000060715	ENSMUSG00000099924
ENSMUSG00000103926	1.97213	2.7735	2.82647	13.4695	17.0804	16.9815		ENSMUSG00000026098	ENSMUSG00000101799
ENSMUSG00000057914	577.835	452.08	483.326	960.828	1341.38	1094.86		ENSMUSG00000026097	ENSMUSG00000045954
ENSMUSG00000104034	0.986066	1.849	0.942157	10.1022	35.2994	22.3441		ENSMUSG00000100679	ENSMUSG00000099741
ENSMUSG00000104106	6.90246	11.094	9.42157	52.7557	56.9345	55.4134		ENSMUSG00000026096	ENSMUSG00000026107
ENSMUSG00000103885	1.97213	1.849	9.42157	39.2862	54.6571	44.6882		ENSMUSG00000099913	ENSMUSG00000099413
ENSMUSG00000103050	0.986066	1.849	0.942157	16.8369	17.0804	27.7067		ENSMUSG00000026095	ENSMUSG00000018417
ENSMUSG00000026748	88.7459	223.729	214.812	24.6942	20.4964	18.769		ENSMUSG00000026094	ENSMUSG00000100313
ENSMUSG00000023094	15.7771	71.1864	73.4882	6.73477	3.41607	7.15011		ENSMUSG00000042807	ENSMUSG00000062939
ENSMUSG00000036617	459.507	309.707	331.639	874.398	981.551	831.2		ENSMUSG00000025983	ENSMUSG00000109599
ENSMUSG00000026986	41.4148	130.354	138.497	17.9594	15.9417	16.9815		ENSMUSG00000041303	ENSMUSG00000026104
ENSMUSG00000044103	652.776	656.394	720.75	1.12246	1.13869	2.68129		ENSMUSG00000073678	ENSMUSG00000099569
ENSMUSG00000026981	2746.19	2827.12	2816.11	78.5723	74.0149	55.4134		ENSMUSG00000104136	ENSMUSG00000026103
ENSMUSG00000026979	419.078	613.867	640.666	153.777	132.088	112.614		ENSMUSG00000052331	ENSMUSG00000065192
ENSMUSG00000102875	5.91639	3.69799	6.5951	30.3065	19.3577	32.1755		ENSMUSG00000102503	ENSMUSG00000002881
ENSMUSG00000015085	26.6238	143.297	180.894	2.24492	0	0		ENSMUSG00000025982	ENSMUSG00000100120
ENSMUSG00000015090	2.9582	50.8474	48.9921	0	0	2.68129		ENSMUSG00000103030	ENSMUSG00000100007
ENSMUSG00000026938	207.074	1068.72	1020.36	44.8985	40.9929	106.358		ENSMUSG00000025981	ENSMUSG00000043015
ENSMUSG00000026928	122.272	307.858	356.135	103.267	118.424	87.5889		ENSMUSG00000101122	ENSMUSG00000103630
ENSMUSG00000026921	237.642	372.573	377.805	111.124	54.6571	53.6258		ENSMUSG00000025980	ENSMUSG00000041439
ENSMUSG00000026922	497.963	2993.53	3025.26	278.371	300.614	265.448		ENSMUSG00000073676	ENSMUSG00000100230
ENSMUSG00000036186	55.2197	113.713	100.811	37.0412	43.2702	31.2817		ENSMUSG00000089670	ENSMUSG00000026102
ENSMUSG00000036067	331.318	273.652	289.242	3.36739	0	6.25635		ENSMUSG00000025979	ENSMUSG00000041426
ENSMUSG00000036040	11.8328	43.4514	48.05	1.12246	1.13869	0		ENSMUSG00000061863	ENSMUSG00000043629
ENSMUSG00000109946	82.8295	81.3559	72.5461	151.532	171.942	151.94		ENSMUSG00000025978	ENSMUSG00000026100
ENSMUSG00000026835	1.97213	8.32049	8.47941	0	0	0		ENSMUSG00000097649	ENSMUSG00000026098
ENSMUSG00000026833	919.999	741.448	775.395	1092.16	2161.23	1716.92		ENSMUSG00000046994	ENSMUSG00000026097
ENSMUSG00000039787	92.6902	231.125	201.621	31.4289	44.4089	30.388		ENSMUSG00000025977	ENSMUSG00000026096
ENSMUSG00000039648	44.373	117.411	159.224	28.0616	27.3286	25.0254		ENSMUSG00000100215	ENSMUSG00000099913
ENSMUSG00000026853	614.319	1557.78	1462.23	533.169	585.287	656.023		ENSMUSG00000038349	ENSMUSG00000101838
ENSMUSG00000076441	79.8713	203.39	241.192	14.592	20.4964	9.8314		ENSMUSG00000102145	ENSMUSG00000026095
ENSMUSG00000086356	0	0	0	3.36739	12.5256	4.46882		ENSMUSG00000099950	ENSMUSG00000096141
ENSMUSG00000026840	10.8467	11.094	18.8431	35.9188	95.65	63.4572		ENSMUSG00000038331	ENSMUSG00000026094
ENSMUSG00000026825	2589.41	1451.46	1498.97	3380.86	5729.89	4016.58		ENSMUSG00000087022	ENSMUSG00000042807
ENSMUSG00000039195	161.715	269.029	299.606	106.634	113.869	109.933		ENSMUSG00000104310	ENSMUSG00000098443
ENSMUSG00000026822	3831.85	4589.21	4599.61	12.3471	3.41607	6.25635		ENSMUSG00000097519	ENSMUSG00000025983
ENSMUSG00000026814	459.507	775.654	669.873	206.533	130.949	143.896		ENSMUSG00000038323	ENSMUSG00000041303
ENSMUSG00000059013	401.329	317.103	342.945	47.1434	36.4381	38.4318		ENSMUSG00000048495	ENSMUSG00000073678
ENSMUSG00000052951	0.986066	25.886	29.2069	0	0	0		ENSMUSG00000025971	ENSMUSG00000104136
ENSMUSG00000047250	2620.96	1654.85	1689.29	6797.63	8762.22	7342.27		ENSMUSG00000038305	ENSMUSG00000052331
ENSMUSG00000106933	37.4705	42.5269	35.8019	162.757	154.862	161.771		ENSMUSG00000054770	ENSMUSG00000101674
ENSMUSG00000107468	3.94426	0.924498	0.942157	5.61231	22.7738	25.9192		ENSMUSG00000026039	ENSMUSG00000102503
ENSMUSG00000046618	47.3312	56.3944	53.7029	14.592	19.3577	24.1316		ENSMUSG00000063558	ENSMUSG00000102642
ENSMUSG00000035236	475.284	396.61	423.028	1279.61	1932.36	1589.11		ENSMUSG00000064294	ENSMUSG00000025982
ENSMUSG00000026764	3.94426	51.7719	51.8186	11.2246	2.27738	5.36258		ENSMUSG00000079554	ENSMUSG00000103030
ENSMUSG00000026946	188.339	564.869	561.525	147.043	112.73	79.545		ENSMUSG00000103839	ENSMUSG00000025981
ENSMUSG00000053475	200.171	555.624	519.128	17.9594	25.0512	34.8568		ENSMUSG00000051223	ENSMUSG00000101122
ENSMUSG00000026950	47.3312	36.0554	37.6863	85.3071	173.081	316.392		ENSMUSG00000026034	ENSMUSG00000025980
ENSMUSG00000060988	8.87459	12.943	25.4382	1.12246	0	0		ENSMUSG00000026035	ENSMUSG00000073676
ENSMUSG00000026826	699.121	293.99	307.143	1847.57	1866.31	2020.8		ENSMUSG00000026036	ENSMUSG00000100736
ENSMUSG00000084938	1.97213	0.924498	0.942157	2.24492	21.6351	13.4065		ENSMUSG00000026037	ENSMUSG00000089670
ENSMUSG00000026832	1996.78	1677.04	1666.67	6216.19	4982.91	4760.19		ENSMUSG00000094245	ENSMUSG00000025979
ENSMUSG00000026836	1975.09	1100.15	1121.17	2931.87	3096.1	2687.55		ENSMUSG00000085054	ENSMUSG00000061863
ENSMUSG00000035168	1549.11	1028.04	1135.3	4587.5	3820.31	4017.47		ENSMUSG00000038174	ENSMUSG00000025978
ENSMUSG00000060703	237.642	661.941	639.724	156.022	129.811	128.702		ENSMUSG00000026032	ENSMUSG00000097649
ENSMUSG00000035000	195.241	415.1	410.78	30.3065	4.55476	19.6628		ENSMUSG00000059647	ENSMUSG00000046994
ENSMUSG00000026896	630.096	1824.04	1873.95	374.902	241.402	231.485		ENSMUSG00000047528	ENSMUSG00000025977
ENSMUSG00000026893	57.1918	181.202	183.721	34.7963	7.97083	6.25635		ENSMUSG00000102059	ENSMUSG00000100215
ENSMUSG00000075324	12.8189	45.3004	34.8598	2.24492	0	0.893764		ENSMUSG00000026031	ENSMUSG00000038349
ENSMUSG00000026888	73.9549	63.7904	51.8186	23.5717	22.7738	29.4942		ENSMUSG00000026029	ENSMUSG00000102145
ENSMUSG00000026994	5.91639	43.4514	45.2235	4.48985	6.83214	0.893764		ENSMUSG00000102719	ENSMUSG00000099950
ENSMUSG00000034810	343.151	1580.89	1692.11	1.12246	1.13869	17.8753		ENSMUSG00000099719	ENSMUSG00000038331
ENSMUSG00000027022	7.88853	4.62249	1.88431	61.7354	78.5697	42.9007		ENSMUSG00000026028	ENSMUSG00000087022
ENSMUSG00000034780	5.91639	39.7534	53.7029	10.1022	1.13869	0		ENSMUSG00000026027	ENSMUSG00000097519
ENSMUSG00000027030	81.8435	191.371	212.927	16.8369	3.41607	10.7252		ENSMUSG00000038079	ENSMUSG00000038323
ENSMUSG00000075307	8.87459	10.1695	9.42157	22.4492	35.2994	40.2194		ENSMUSG00000097573	ENSMUSG00000048495
ENSMUSG00000082345	2.9582	5.54699	9.42157	12.3471	31.8833	25.0254		ENSMUSG00000079550	ENSMUSG00000025971
ENSMUSG00000027107	851.961	439.137	456.004	896.847	1841.26	1732.11		ENSMUSG00000101586	ENSMUSG00000038305
ENSMUSG00000043342	14.791	22.188	16.9588	4.48985	5.69345	1.78753		ENSMUSG00000099563	ENSMUSG00000054770
ENSMUSG00000089015	0.986066	1.849	3.76863	14.592	15.9417	19.6628		ENSMUSG00000026024	ENSMUSG00000026039
ENSMUSG00000051747	45.359	54.5454	54.6451	148.165	273.286	611.335		ENSMUSG00000026023	ENSMUSG00000063558
ENSMUSG00000044033	82.8295	83.2049	65.0088	275.003	265.315	289.58		ENSMUSG00000041075	ENSMUSG00000064294
ENSMUSG00000027016	14.791	34.2064	29.2069	0	0	1.78753		ENSMUSG00000097819	ENSMUSG00000038242
ENSMUSG00000075256	9.86066	12.0185	13.1902	40.4086	79.7083	31.2817		ENSMUSG00000047361	ENSMUSG00000079554
ENSMUSG00000059173	566.988	415.1	443.756	2417.78	1304.94	1134.19		ENSMUSG00000026021	ENSMUSG00000103839
ENSMUSG00000059588	278.071	462.249	424.913	156.022	103.621	102.783		ENSMUSG00000103821	ENSMUSG00000051223
ENSMUSG00000087362	0.986066	10.1695	9.42157	47.1434	27.3286	31.2817		ENSMUSG00000101400	ENSMUSG00000026034
ENSMUSG00000034059	68.0385	46.2249	34.8598	244.697	231.154	249.36		ENSMUSG00000026020	ENSMUSG00000026035
ENSMUSG00000023224	1850.85	3766.41	3827.04	1078.69	1303.8	549.665		ENSMUSG00000077345	ENSMUSG00000026036
ENSMUSG00000027078	508.81	1175.04	1173.93	304.187	294.921	294.942		ENSMUSG00000089512	ENSMUSG00000026037
ENSMUSG00000027075	49.3033	305.084	284.531	2.24492	4.55476	12.5127		ENSMUSG00000089093	ENSMUSG00000094245
ENSMUSG00000050896	53.2476	153.467	171.472	4.48985	0	3.57506		ENSMUSG00000067336	ENSMUSG00000085054
ENSMUSG00000027074	477.256	1000.31	928.024	70.7151	29.606	73.2886		ENSMUSG00000041040	ENSMUSG00000038174
ENSMUSG00000086969	0.986066	1.849	1.88431	11.2246	15.9417	5.36258		ENSMUSG00000103696	ENSMUSG00000026032
ENSMUSG00000044338	292.862	286.594	290.184	62.8579	17.0804	44.6882		ENSMUSG00000100901	ENSMUSG00000059647
ENSMUSG00000075224	9.86066	6.47149	9.42157	0	0	0		ENSMUSG00000026018	ENSMUSG00000047528
ENSMUSG00000045392	11.8328	34.2064	27.3225	0	0	1.78753		ENSMUSG00000026019	ENSMUSG00000102059
ENSMUSG00000068808	0.986066	2.7735	2.82647	13.4695	20.4964	24.1316		ENSMUSG00000026017	ENSMUSG00000026031
ENSMUSG00000111590	9.86066	4.62249	9.42157	22.4492	51.2411	16.0878		ENSMUSG00000073664	ENSMUSG00000026029
ENSMUSG00000002104	68.0385	50.8474	61.2402	17.9594	14.803	9.8314		ENSMUSG00000049439	ENSMUSG00000102719
ENSMUSG00000002111	633.054	1202.77	1244.59	295.208	218.629	199.309		ENSMUSG00000103822	ENSMUSG00000099719
ENSMUSG00000002108	190.311	493.682	488.037	133.573	86.5405	75.9699		ENSMUSG00000026782	ENSMUSG00000026028
ENSMUSG00000040591	46.3451	61.9414	61.2402	19.0819	9.10952	11.6189		ENSMUSG00000026014	ENSMUSG00000026027
ENSMUSG00000027230	251.447	651.771	646.319	53.8782	64.9054	60.7759		ENSMUSG00000081562	ENSMUSG00000038079
ENSMUSG00000027222	167.631	502.927	461.657	176.227	149.168	164.453		ENSMUSG00000101188	ENSMUSG00000097573
ENSMUSG00000027221	183.408	336.517	357.077	167.247	58.0732	67.0323		ENSMUSG00000026012	ENSMUSG00000079550
ENSMUSG00000027220	6.90246	0.924498	0.942157	14.592	17.0804	33.963		ENSMUSG00000026011	ENSMUSG00000101586
ENSMUSG00000075028	178.478	130.354	147.919	333.371	438.396	387.894		ENSMUSG00000081382	ENSMUSG00000026024
ENSMUSG00000068735	363.858	303.235	271.341	86.4296	122.979	87.5889		ENSMUSG00000026009	ENSMUSG00000026023
ENSMUSG00000027217	43.3869	291.217	304.317	3.36739	1.13869	7.15011		ENSMUSG00000052062	ENSMUSG00000104502
ENSMUSG00000040310	5.91639	40.6779	37.6863	0	1.13869	0		ENSMUSG00000104402	ENSMUSG00000041075
ENSMUSG00000087006	37.4705	63.7904	68.7774	11.2246	6.83214	8.93764		ENSMUSG00000103002	ENSMUSG00000097819
ENSMUSG00000075014	189.325	37.9044	28.2647	7.85723	13.6643	32.1755		ENSMUSG00000101509	ENSMUSG00000047361
ENSMUSG00000027165	93.6763	229.276	200.679	52.7557	60.3506	84.9076		ENSMUSG00000100750	ENSMUSG00000026021
ENSMUSG00000032841	83.8156	163.636	158.282	15.7145	23.9125	25.9192		ENSMUSG00000084333	ENSMUSG00000089276
ENSMUSG00000027188	60.15	33.2819	31.0912	11.2246	17.0804	17.8753		ENSMUSG00000025969	ENSMUSG00000103821
ENSMUSG00000027186	0	30.5084	40.5127	0	1.13869	0.893764		ENSMUSG00000100811	ENSMUSG00000101400
ENSMUSG00000027187	676.441	2704.16	2574.91	499.496	421.316	355.718		ENSMUSG00000103032	ENSMUSG00000026020
ENSMUSG00000032724	141.007	165.485	179.01	8.9797	11.3869	4.46882		ENSMUSG00000040865	ENSMUSG00000077345
ENSMUSG00000032698	142.98	419.722	434.334	131.328	112.73	66.1385		ENSMUSG00000081429	ENSMUSG00000089512
ENSMUSG00000068686	1.97213	14.792	16.9588	0	0	0.893764		ENSMUSG00000084799	ENSMUSG00000089093
ENSMUSG00000032679	43.3869	229.276	222.349	13.4695	9.10952	3.57506		ENSMUSG00000101599	ENSMUSG00000067336
ENSMUSG00000027171	34.5123	16.641	17.901	74.0825	72.8762	47.3695		ENSMUSG00000025968	ENSMUSG00000104052
ENSMUSG00000045106	11.8328	21.2635	19.7853	41.5311	48.9637	52.7321		ENSMUSG00000077884	ENSMUSG00000041040
ENSMUSG00000016458	19.7213	48.0739	61.2402	1.12246	1.13869	2.68129		ENSMUSG00000025967	ENSMUSG00000103696
ENSMUSG00000102424	4.93033	5.54699	7.53725	41.5311	34.1607	25.9192		ENSMUSG00000064612	ENSMUSG00000026018
ENSMUSG00000027122	1419.93	1243.45	1221.98	2481.76	2788.65	2738.49		ENSMUSG00000064602	ENSMUSG00000026019
ENSMUSG00000048482	401.329	285.67	285.473	589.293	907.536	906.277		ENSMUSG00000046856	ENSMUSG00000026017
ENSMUSG00000074971	897.32	866.255	839.461	289.595	212.935	421.857		ENSMUSG00000081643	ENSMUSG00000073664
ENSMUSG00000044042	792.797	693.374	726.403	1252.67	1907.31	1722.28		ENSMUSG00000025964	ENSMUSG00000049439
ENSMUSG00000040152	10858.6	17923.3	18294.8	3714.23	4262.12	3323.91		ENSMUSG00000025962	ENSMUSG00000103822
ENSMUSG00000040133	85.7877	90.6008	98.9264	39.2862	39.8542	55.4134		ENSMUSG00000025961	ENSMUSG00000026782
ENSMUSG00000040093	284.973	169.183	196.911	601.64	868.821	661.385		ENSMUSG00000025959	ENSMUSG00000026014
ENSMUSG00000074923	76.9131	94.2988	97.9843	33.6739	31.8833	29.4942		ENSMUSG00000101895	ENSMUSG00000101188
ENSMUSG00000027332	450.632	1116.79	1019.41	342.351	363.242	398.619		ENSMUSG00000025958	ENSMUSG00000026012
ENSMUSG00000027315	4.93033	33.2819	24.4961	0	0	0		ENSMUSG00000025956	ENSMUSG00000102549
ENSMUSG00000034226	129.175	106.317	103.637	3.36739	0	2.68129		ENSMUSG00000101832	ENSMUSG00000026011
ENSMUSG00000027314	184.394	139.599	133.786	42.6536	50.1024	53.6258		ENSMUSG00000100437	ENSMUSG00000081382
ENSMUSG00000074899	36.4844	183.051	179.01	20.2043	6.83214	16.9815		ENSMUSG00000087213	ENSMUSG00000026009
ENSMUSG00000079110	2.9582	3.69799	1.88431	14.592	20.4964	14.3002		ENSMUSG00000070871	ENSMUSG00000052062
ENSMUSG00000033705	605.444	652.696	710.386	1296.44	2311.54	1941.26		ENSMUSG00000045005	ENSMUSG00000085400
ENSMUSG00000033368	21.6934	18.49	17.901	1.12246	1.13869	0.893764		ENSMUSG00000102140	ENSMUSG00000100750
ENSMUSG00000033268	52.2615	107.242	104.579	16.8369	15.9417	11.6189		ENSMUSG00000051344	ENSMUSG00000084333
ENSMUSG00000027219	469.367	1519.88	1515.93	81.9397	3.41607	16.9815		ENSMUSG00000084416	ENSMUSG00000025969
ENSMUSG00000081219	11.8328	40.6779	55.5872	2.24492	3.41607	1.78753		ENSMUSG00000100774	ENSMUSG00000100811
ENSMUSG00000079071	74.941	323.574	324.102	19.0819	1.13869	4.46882		ENSMUSG00000025950	ENSMUSG00000103032
ENSMUSG00000033213	141.007	206.163	244.961	62.8579	26.1899	50.9445		ENSMUSG00000025949	ENSMUSG00000100426
ENSMUSG00000005803	426.966	568.567	602.038	264.901	210.658	204.672		ENSMUSG00000025946	ENSMUSG00000040865
ENSMUSG00000027202	33.5262	22.188	24.4961	49.3883	101.343	80.4388		ENSMUSG00000015222	ENSMUSG00000084799
ENSMUSG00000086416	97.6205	70.2619	83.8519	144.798	237.986	240.423		ENSMUSG00000026005	ENSMUSG00000101599
ENSMUSG00000027204	1455.43	3844.06	3851.54	360.31	682.076	699.817		ENSMUSG00000026004	ENSMUSG00000025968
ENSMUSG00000035109	190.311	162.712	147.919	370.412	818.719	452.245		ENSMUSG00000102559	ENSMUSG00000025967
ENSMUSG00000027208	681.371	982.742	941.214	144.798	281.257	315.499		ENSMUSG00000102374	ENSMUSG00000064612
ENSMUSG00000060131	191.297	439.137	476.731	51.6333	20.4964	28.6004		ENSMUSG00000102776	ENSMUSG00000064602
ENSMUSG00000027360	3280.64	2565.48	2559.84	130.206	84.2631	14.3002		ENSMUSG00000082057	ENSMUSG00000046856
ENSMUSG00000001999	341.179	717.411	668.931	223.37	211.796	238.635		ENSMUSG00000103706	ENSMUSG00000027520
ENSMUSG00000074825	320.471	514.946	563.41	246.942	196.993	195.734		ENSMUSG00000103756	ENSMUSG00000081643
ENSMUSG00000058620	66.0664	47.1494	48.05	122.348	161.694	164.453		ENSMUSG00000103382	ENSMUSG00000025964
ENSMUSG00000027371	15.7771	54.5454	73.4882	5.61231	10.2482	8.93764		ENSMUSG00000103553	ENSMUSG00000025962
ENSMUSG00000079056	14.791	31.4329	16.0167	5.61231	2.27738	5.36258		ENSMUSG00000026003	ENSMUSG00000025961
ENSMUSG00000027376	19.7213	224.653	208.217	2.24492	2.27738	0		ENSMUSG00000082769	ENSMUSG00000044689
ENSMUSG00000027375	16.7631	53.6209	45.2235	3.36739	1.13869	7.15011		ENSMUSG00000061816	ENSMUSG00000025959
ENSMUSG00000027377	14.791	24.9615	24.4961	7.85723	3.41607	4.46882		ENSMUSG00000026000	ENSMUSG00000086836
ENSMUSG00000051319	132.133	202.465	168.646	63.9803	72.8762	88.4826		ENSMUSG00000101156	ENSMUSG00000101895
ENSMUSG00000085750	12.8189	24.9615	5.65294	30.3065	68.3214	52.7321		ENSMUSG00000025997	ENSMUSG00000025958
ENSMUSG00000079053	45.359	34.2064	20.7274	2.24492	12.5256	8.93764		ENSMUSG00000053153	ENSMUSG00000025956
ENSMUSG00000027386	37.4705	125.732	91.3892	0	0	0.893764		ENSMUSG00000026196	ENSMUSG00000101832
ENSMUSG00000103009	55.2197	48.9984	76.3147	110.001	138.92	131.383		ENSMUSG00000089965	ENSMUSG00000100437
ENSMUSG00000087528	334.276	293.066	321.275	440.005	1134.14	925.046		ENSMUSG00000050296	ENSMUSG00000087213
ENSMUSG00000085498	10.8467	44.3759	34.8598	6.73477	5.69345	6.25635		ENSMUSG00000026192	ENSMUSG00000070871
ENSMUSG00000027399	523.601	1288.75	1425.48	12.3471	14.803	8.04388		ENSMUSG00000026193	ENSMUSG00000045005
ENSMUSG00000027398	10829	10022.5	10501.3	434.393	302.892	139.427		ENSMUSG00000073652	ENSMUSG00000102140
ENSMUSG00000074805	59.1639	61.9414	50.8765	2.24492	5.69345	1.78753		ENSMUSG00000099707	ENSMUSG00000051344
ENSMUSG00000053552	154.812	117.411	119.654	225.615	457.754	402.194		ENSMUSG00000101211	ENSMUSG00000084416
ENSMUSG00000027408	2275.84	4877.65	5132.87	77.4499	25.0512	152.834		ENSMUSG00000101848	ENSMUSG00000025955
ENSMUSG00000027312	2999.61	3171.03	3135.5	5488.84	7853.55	6906.11		ENSMUSG00000039395	ENSMUSG00000100774
ENSMUSG00000027322	490.075	3284.74	3279.65	571.333	231.154	424.538		ENSMUSG00000097131	ENSMUSG00000044816
ENSMUSG00000048911	1667.44	1145.45	1160.74	2158.49	3248.68	3116.55		ENSMUSG00000094050	ENSMUSG00000025950
ENSMUSG00000027333	2044.11	1843.45	1918.23	672.355	978.135	1149.38		ENSMUSG00000093843	ENSMUSG00000025949
ENSMUSG00000079037	4413.63	3350.38	3290.95	4121.68	10398.5	10535.7		ENSMUSG00000026189	ENSMUSG00000015222
ENSMUSG00000027339	419.078	1478.27	1423.6	546.639	341.607	348.568		ENSMUSG00000026188	ENSMUSG00000055567
ENSMUSG00000050558	16.7631	44.3759	25.4382	2.24492	0	0.893764		ENSMUSG00000026187	ENSMUSG00000026005
ENSMUSG00000027358	5033.87	2956.55	3031.86	8357.85	8121.14	10210.4		ENSMUSG00000039372	ENSMUSG00000026004
ENSMUSG00000074771	40.4287	381.818	336.35	16.8369	29.606	37.5381		ENSMUSG00000039354	ENSMUSG00000102559
ENSMUSG00000074766	387.524	148.844	152.629	1337.97	746.981	675.686		ENSMUSG00000046330	ENSMUSG00000102374
ENSMUSG00000051379	121.286	136.826	144.15	22.4492	40.9929	25.9192		ENSMUSG00000026185	ENSMUSG00000102776
ENSMUSG00000074758	230.739	76.7334	90.447	249.187	554.542	387.894		ENSMUSG00000055322	ENSMUSG00000082057
ENSMUSG00000063873	39.4426	134.052	119.654	23.5717	29.606	20.5566		ENSMUSG00000061815	ENSMUSG00000103706
ENSMUSG00000037110	1417.96	1298.92	1203.13	4634.65	5568.2	4941.62		ENSMUSG00000026180	ENSMUSG00000103756
ENSMUSG00000085958	8.87459	1.849	9.42157	81.9397	161.694	98.314		ENSMUSG00000006304	ENSMUSG00000103382
ENSMUSG00000087678	13.8049	6.47149	5.65294	30.3065	45.5476	49.157		ENSMUSG00000064272	ENSMUSG00000103553
ENSMUSG00000074736	3.94426	8.32049	10.3637	0	0	0		ENSMUSG00000006299	ENSMUSG00000026003
ENSMUSG00000060336	22.6795	33.2819	60.298	19.0819	6.83214	3.57506		ENSMUSG00000026179	ENSMUSG00000082769
ENSMUSG00000068130	24.6516	26.8105	34.8598	57.2456	80.847	64.351		ENSMUSG00000103013	ENSMUSG00000061816
ENSMUSG00000082740	10.8467	9.24498	9.42157	30.3065	26.1899	26.8129		ENSMUSG00000006301	ENSMUSG00000026000
ENSMUSG00000074731	83.8156	79.5069	65.0088	230.105	189.023	205.566		ENSMUSG00000103403	ENSMUSG00000062209
ENSMUSG00000068115	448.66	355.007	357.077	684.702	892.733	762.381		ENSMUSG00000073650	ENSMUSG00000099804
ENSMUSG00000027460	16.7631	56.3944	53.7029	0	1.13869	1.78753		ENSMUSG00000026177	ENSMUSG00000025997
ENSMUSG00000027463	7.88853	46.2249	27.3225	3.36739	4.55476	3.57506		ENSMUSG00000026176	ENSMUSG00000099954
ENSMUSG00000032715	189.325	108.166	131.902	61.7354	28.4673	16.0878		ENSMUSG00000033364	ENSMUSG00000026196
ENSMUSG00000051817	28.5959	28.6594	59.3559	2.24492	0	4.46882		ENSMUSG00000103227	ENSMUSG00000050296
ENSMUSG00000074682	16.7631	24.037	42.397	3.36739	2.27738	1.78753		ENSMUSG00000026174	ENSMUSG00000026192
ENSMUSG00000000359	965.358	878.273	901.644	1252.67	2433.38	2200.45		ENSMUSG00000026173	ENSMUSG00000026193
ENSMUSG00000074676	165.659	103.544	75.3725	161.635	309.724	241.316		ENSMUSG00000026135	ENSMUSG00000073652
ENSMUSG00000003283	719.828	1487.52	1449.04	346.841	211.796	149.259		ENSMUSG00000026172	ENSMUSG00000099707
ENSMUSG00000074671	32.5402	57.3189	48.05	23.5717	19.3577	15.194		ENSMUSG00000026171	ENSMUSG00000101211
ENSMUSG00000027488	91.7041	170.108	199.737	95.4093	64.9054	62.5635		ENSMUSG00000033276	ENSMUSG00000101848
ENSMUSG00000027596	85.7877	19.4145	22.6118	97.6542	181.052	118.871		ENSMUSG00000033257	ENSMUSG00000102123
ENSMUSG00000027605	158.757	1240.68	1243.65	57.2456	116.146	102.783		ENSMUSG00000026170	ENSMUSG00000039395
ENSMUSG00000074646	14.791	33.2819	28.2647	67.3477	66.0441	50.0508		ENSMUSG00000006542	ENSMUSG00000094655
ENSMUSG00000074643	4.93033	10.1695	9.42157	14.592	27.3286	35.7506		ENSMUSG00000033227	ENSMUSG00000097131
ENSMUSG00000103285	6.90246	7.39599	4.71078	33.6739	56.9345	41.1131		ENSMUSG00000099472	ENSMUSG00000094050
ENSMUSG00000046229	49.3033	48.9984	19.7853	8.9797	13.6643	8.93764		ENSMUSG00000026167	ENSMUSG00000093956
ENSMUSG00000067818	53.2476	144.222	147.919	3.36739	5.69345	8.04388		ENSMUSG00000090071	ENSMUSG00000026189
ENSMUSG00000074629	33.5262	27.735	33.9176	78.5723	83.1244	76.8637		ENSMUSG00000006538	ENSMUSG00000026188
ENSMUSG00000027639	3242.18	6375.34	6440.58	1885.74	1342.52	1354.95		ENSMUSG00000103145	ENSMUSG00000026187
ENSMUSG00000037820	1125.1	4934.05	4987.78	446.74	130.949	178.753		ENSMUSG00000026162	ENSMUSG00000039372
ENSMUSG00000016024	775.048	2579.35	2560.78	15.7145	9.10952	54.5196		ENSMUSG00000026205	ENSMUSG00000039354
ENSMUSG00000044349	10.8467	143.297	198.795	0	0	0		ENSMUSG00000033159	ENSMUSG00000046330
ENSMUSG00000044405	33.5262	650.847	661.394	1.12246	0	1.78753		ENSMUSG00000049339	ENSMUSG00000039323
ENSMUSG00000037754	82.8295	68.4129	64.0666	39.2862	14.803	15.194		ENSMUSG00000026197	ENSMUSG00000026185
ENSMUSG00000074622	671.511	1859.17	1803.29	472.557	468.002	414.706		ENSMUSG00000026198	ENSMUSG00000099877
ENSMUSG00000078956	38.4566	34.2064	22.6118	101.022	80.847	92.0577		ENSMUSG00000033124	ENSMUSG00000100301
ENSMUSG00000057133	1009.73	957.78	962.884	2065.33	2929.85	2416.74		ENSMUSG00000026199	ENSMUSG00000055322
ENSMUSG00000074607	3.94426	21.2635	24.4961	0	0	0		ENSMUSG00000026200	ENSMUSG00000061815
ENSMUSG00000017697	178.478	358.705	382.516	114.491	99.0661	80.4388		ENSMUSG00000026201	ENSMUSG00000026180
ENSMUSG00000027656	541.35	1036.36	1070.29	21.3268	11.3869	16.9815		ENSMUSG00000026202	ENSMUSG00000048480
ENSMUSG00000035226	2.9582	18.49	21.6696	0	0	0		ENSMUSG00000096094	ENSMUSG00000006304
ENSMUSG00000017002	691.232	1209.24	1184.29	23.5717	5.69345	4.46882		ENSMUSG00000026203	ENSMUSG00000006299
ENSMUSG00000098489	3.94426	15.7165	27.3225	1.12246	0	0		ENSMUSG00000026204	ENSMUSG00000026179
ENSMUSG00000017754	294.834	801.54	781.048	291.84	243.68	137.64		ENSMUSG00000101840	ENSMUSG00000103013
ENSMUSG00000017737	2333.03	2608.93	2601.29	51.6333	38.7155	258.298		ENSMUSG00000033061	ENSMUSG00000006301
ENSMUSG00000017652	43.3869	143.297	130.96	24.6942	12.5256	7.15011		ENSMUSG00000100556	ENSMUSG00000103403
ENSMUSG00000027670	72.9689	86.9028	94.2157	41.5311	19.3577	32.1755		ENSMUSG00000026209	ENSMUSG00000073650
ENSMUSG00000027661	37.4705	89.6763	74.4304	8.9797	9.10952	10.7252		ENSMUSG00000026208	ENSMUSG00000026177
ENSMUSG00000017897	3.94426	13.8675	15.0745	0	0	0		ENSMUSG00000026207	ENSMUSG00000026176
ENSMUSG00000006800	1649.69	1290.6	1259.66	3335.96	3591.43	4648.47		ENSMUSG00000033021	ENSMUSG00000026175
ENSMUSG00000039501	1504.74	3743.29	3860.02	1119.09	948.529	969.734		ENSMUSG00000033007	ENSMUSG00000033364
ENSMUSG00000050556	32.5402	216.333	185.605	65.1028	15.9417	22.3441		ENSMUSG00000032997	ENSMUSG00000026174
ENSMUSG00000017969	131.147	339.291	312.796	11.2246	26.1899	50.9445		ENSMUSG00000026211	ENSMUSG00000026173
ENSMUSG00000056501	322.444	237.596	205.39	96.5317	89.9566	123.339		ENSMUSG00000051703	ENSMUSG00000026135
ENSMUSG00000074577	74.941	131.279	118.712	14.592	9.10952	8.93764		ENSMUSG00000032968	ENSMUSG00000026172
ENSMUSG00000044641	18.7353	31.4329	38.6284	5.61231	2.27738	4.46882		ENSMUSG00000026213	ENSMUSG00000026171
ENSMUSG00000027546	206.088	534.36	585.079	87.552	53.5185	41.1131		ENSMUSG00000006576	ENSMUSG00000033276
ENSMUSG00000047907	19.7213	76.7334	58.4137	7.85723	4.55476	9.8314		ENSMUSG00000026235	ENSMUSG00000033257
ENSMUSG00000013523	4.93033	9.24498	20.7274	2.24492	0	0.893764		ENSMUSG00000004872	ENSMUSG00000026170
ENSMUSG00000074570	43.3869	35.1309	47.1078	2.24492	9.10952	1.78753		ENSMUSG00000032908	ENSMUSG00000006542
ENSMUSG00000070495	0.986066	14.792	22.6118	0	0	0		ENSMUSG00000026245	ENSMUSG00000033227
ENSMUSG00000087382	6.90246	150.693	177.125	0	0	0		ENSMUSG00000101798	ENSMUSG00000099472
ENSMUSG00000027513	33.5262	802.465	799.891	8.9797	1.13869	0		ENSMUSG00000104018	ENSMUSG00000026167
ENSMUSG00000027514	517.685	2363.02	2260.23	200.921	31.8833	28.6004		ENSMUSG00000032883	ENSMUSG00000090071
ENSMUSG00000078898	1.97213	1.849	1.88431	16.8369	13.6643	8.93764		ENSMUSG00000079470	ENSMUSG00000006538
ENSMUSG00000078879	0.986066	10.1695	2.82647	46.0209	37.5768	30.388		ENSMUSG00000099377	ENSMUSG00000103145
ENSMUSG00000083111	13.8049	22.188	16.9588	60.613	51.2411	50.0508		ENSMUSG00000047330	ENSMUSG00000026162
ENSMUSG00000078866	101.565	159.938	179.01	316.534	278.979	308.349		ENSMUSG00000072978	ENSMUSG00000026205
ENSMUSG00000060445	86.7738	73.9599	66.8931	4.48985	7.97083	8.04388		ENSMUSG00000054702	ENSMUSG00000033159
ENSMUSG00000049999	59.1639	169.183	137.555	38.1637	22.7738	25.0254		ENSMUSG00000073643	ENSMUSG00000049339
ENSMUSG00000070476	75.9271	191.371	193.142	67.3477	74.0149	54.5196		ENSMUSG00000026248	ENSMUSG00000026197
ENSMUSG00000084843	3.94426	0	0	17.9594	19.3577	25.9192		ENSMUSG00000026249	ENSMUSG00000026198
ENSMUSG00000065460	3.94426	0	0.942157	14.592	9.10952	14.3002		ENSMUSG00000067106	ENSMUSG00000033124
ENSMUSG00000038963	808.574	298.613	325.044	1780.22	797.083	1281.66		ENSMUSG00000100397	ENSMUSG00000026199
ENSMUSG00000027570	15.7771	25.886	29.2069	12.3471	4.55476	4.46882		ENSMUSG00000043230	ENSMUSG00000026200
ENSMUSG00000038932	3.94426	7.39599	9.42157	0	0	0.893764		ENSMUSG00000103404	ENSMUSG00000026201
ENSMUSG00000016356	51.2754	122.958	108.348	40.4086	28.4673	39.3256		ENSMUSG00000004364	ENSMUSG00000026202
ENSMUSG00000027579	6.90246	3.69799	4.71078	0	0	0		ENSMUSG00000103076	ENSMUSG00000026203
ENSMUSG00000027580	2402.06	4167.64	4203.9	1103.38	1102.25	957.221		ENSMUSG00000103525	ENSMUSG00000026204
ENSMUSG00000084033	0.986066	7.39599	1.88431	14.592	25.0512	19.6628		ENSMUSG00000038608	ENSMUSG00000101840
ENSMUSG00000010492	11.8328	17.5655	15.0745	30.3065	45.5476	48.2633		ENSMUSG00000103192	ENSMUSG00000026209
ENSMUSG00000046470	99.5926	99.8458	88.5627	34.7963	15.9417	33.963		ENSMUSG00000104488	ENSMUSG00000026208
ENSMUSG00000027589	955.498	775.654	804.602	1798.18	1908.45	1760.71		ENSMUSG00000102721	ENSMUSG00000026207
ENSMUSG00000004317	366.816	704.468	790.469	197.553	347.301	290.473		ENSMUSG00000087008	ENSMUSG00000033021
ENSMUSG00000031149	70.0107	144.222	101.753	13.4695	17.0804	22.3441		ENSMUSG00000055980	ENSMUSG00000032997
ENSMUSG00000009731	41.4148	49.9229	39.5706	2.24492	2.27738	4.46882		ENSMUSG00000026142	ENSMUSG00000026211
ENSMUSG00000083518	24.6516	30.5084	13.1902	83.0622	77.431	45.582		ENSMUSG00000104493	ENSMUSG00000051703
ENSMUSG00000031165	110.439	377.195	376.863	114.491	92.2339	108.145		ENSMUSG00000100786	ENSMUSG00000032968
ENSMUSG00000031168	300.75	525.115	487.095	215.513	200.41	227.91		ENSMUSG00000067158	ENSMUSG00000026213
ENSMUSG00000079699	0	0	0	12.3471	4.55476	5.36258		ENSMUSG00000079465	ENSMUSG00000006576
ENSMUSG00000047344	168.617	157.165	152.629	378.27	464.586	484.42		ENSMUSG00000097564	ENSMUSG00000026235
ENSMUSG00000090084	121.286	292.141	327.87	32.5514	12.5256	25.0254		ENSMUSG00000026150	ENSMUSG00000004872
ENSMUSG00000058254	167.631	244.068	240.25	57.2456	61.4893	39.3256		ENSMUSG00000101450	ENSMUSG00000032908
ENSMUSG00000008035	443.73	674.884	676.468	296.33	252.789	289.58		ENSMUSG00000026149	ENSMUSG00000026245
ENSMUSG00000040229	37.4705	68.4129	82.9098	105.511	178.774	144.79		ENSMUSG00000114299	ENSMUSG00000101798
ENSMUSG00000040147	50.2894	305.084	286.416	12.3471	7.97083	0.893764		ENSMUSG00000026159	ENSMUSG00000104018
ENSMUSG00000037347	19.7213	29.5839	27.3225	8.9797	4.55476	1.78753		ENSMUSG00000113880	ENSMUSG00000090486
ENSMUSG00000084830	63.1082	55.4699	55.5872	23.5717	25.0512	33.963		ENSMUSG00000113973	ENSMUSG00000012187
ENSMUSG00000001131	2419.81	3876.42	3836.46	982.154	1060.12	1388.91		ENSMUSG00000045658	ENSMUSG00000032883
ENSMUSG00000001128	649.817	1948.84	1932.36	330.004	312.001	312.817		ENSMUSG00000102750	ENSMUSG00000079470
ENSMUSG00000068122	25.6377	20.339	14.1323	47.1434	96.7887	97.4203		ENSMUSG00000036766	ENSMUSG00000099377
ENSMUSG00000036782	50.2894	143.297	184.663	5.61231	2.27738	5.36258		ENSMUSG00000026219	ENSMUSG00000047330
ENSMUSG00000017057	962.4	1795.38	1924.83	191.941	185.607	208.247		ENSMUSG00000103505	ENSMUSG00000050711
ENSMUSG00000016239	14.791	24.9615	45.2235	8.9797	6.83214	4.46882		ENSMUSG00000104503	ENSMUSG00000054702
ENSMUSG00000059708	20.7074	61.0169	51.8186	10.1022	3.41607	6.25635		ENSMUSG00000073633	ENSMUSG00000073643
ENSMUSG00000036502	32.5402	12.943	12.248	59.4905	67.1827	30.388		ENSMUSG00000026220	ENSMUSG00000026248
ENSMUSG00000001986	29.582	59.1679	56.5294	5.61231	5.69345	6.25635		ENSMUSG00000096802	ENSMUSG00000026249
ENSMUSG00000031099	22.6795	49.9229	73.4882	12.3471	3.41607	6.25635		ENSMUSG00000099693	ENSMUSG00000067106
ENSMUSG00000037010	634.04	650.847	570.947	77.4499	112.73	97.4203		ENSMUSG00000052477	ENSMUSG00000100397
ENSMUSG00000037005	85.7877	172.881	150.745	57.2456	88.8179	51.8383		ENSMUSG00000064281	ENSMUSG00000102518
ENSMUSG00000031101	135.091	416.949	468.252	168.369	105.898	90.2702		ENSMUSG00000061852	ENSMUSG00000004364
ENSMUSG00000031112	25.6377	57.3189	48.05	6.73477	1.13869	6.25635		ENSMUSG00000089976	ENSMUSG00000103076
ENSMUSG00000062184	13.8049	33.2819	26.3804	5.61231	5.69345	0.893764		ENSMUSG00000101279	ENSMUSG00000103525
ENSMUSG00000031119	50.2894	184.9	133.786	10.1022	9.10952	11.6189		ENSMUSG00000089844	ENSMUSG00000101722
ENSMUSG00000055653	66.0664	163.636	150.745	1.12246	0	7.15011		ENSMUSG00000072109	ENSMUSG00000038608
ENSMUSG00000055110	1.97213	12.943	17.901	0	0	0		ENSMUSG00000090128	ENSMUSG00000103192
ENSMUSG00000079593	8.87459	9.24498	17.901	0	0	0.893764		ENSMUSG00000089716	ENSMUSG00000104488
ENSMUSG00000067925	26.6238	31.4329	46.1657	8.9797	1.13869	10.7252		ENSMUSG00000079457	ENSMUSG00000102721
ENSMUSG00000067924	29.582	65.6394	63.1245	6.73477	12.5256	8.04388		ENSMUSG00000090252	ENSMUSG00000054976
ENSMUSG00000073176	24.6516	71.1864	45.2235	8.9797	6.83214	10.7252		ENSMUSG00000096292	ENSMUSG00000087008
ENSMUSG00000023092	78.8853	381.818	408.896	30.3065	17.0804	49.157		ENSMUSG00000101751	ENSMUSG00000055980
ENSMUSG00000067878	11.8328	38.8289	21.6696	3.36739	0	1.78753		ENSMUSG00000090186	ENSMUSG00000026142
ENSMUSG00000059401	11.8328	28.6594	30.149	1.12246	6.83214	1.78753		ENSMUSG00000070034	ENSMUSG00000104493
ENSMUSG00000031337	74.941	273.652	276.052	41.5311	34.1607	33.0693		ENSMUSG00000090103	ENSMUSG00000100786
ENSMUSG00000033361	74.941	232.974	261.92	3.36739	3.41607	15.194		ENSMUSG00000070031	ENSMUSG00000067158
ENSMUSG00000031340	17.7492	93.3743	84.7941	0	0	0		ENSMUSG00000090246	ENSMUSG00000079465
ENSMUSG00000031343	68.0385	168.259	177.125	1.12246	0	6.25635		ENSMUSG00000026222	ENSMUSG00000097564
ENSMUSG00000031349	455.562	778.428	832.866	290.718	283.534	425.432		ENSMUSG00000052760	ENSMUSG00000026150
ENSMUSG00000031351	3.94426	55.4699	51.8186	0	0	4.46882		ENSMUSG00000036707	ENSMUSG00000101450
ENSMUSG00000031375	5318.84	7204.62	7130.24	605.007	284.673	744.505		ENSMUSG00000026223	ENSMUSG00000026149
ENSMUSG00000031376	8.87459	14.792	4.71078	22.4492	36.4381	30.388		ENSMUSG00000049608	ENSMUSG00000026159
ENSMUSG00000031378	237.642	562.095	640.666	258.166	217.49	243.998		ENSMUSG00000099342	ENSMUSG00000113880
ENSMUSG00000031391	46.3451	91.5253	93.2735	6.73477	5.69345	7.15011		ENSMUSG00000026227	ENSMUSG00000113973
ENSMUSG00000031389	184.394	579.66	548.335	170.614	122.979	99.2078		ENSMUSG00000026229	ENSMUSG00000038496
ENSMUSG00000031200	103.537	140.524	148.861	261.534	296.06	234.166		ENSMUSG00000026228	ENSMUSG00000053161
ENSMUSG00000047996	47.3312	110.94	119.654	7.85723	10.2482	6.25635		ENSMUSG00000103272	ENSMUSG00000026163
ENSMUSG00000025666	104.523	157.165	129.075	31.4289	28.4673	33.0693		ENSMUSG00000062590	ENSMUSG00000079140
ENSMUSG00000045103	29.582	83.2049	66.8931	15.7145	5.69345	23.2379		ENSMUSG00000079445	ENSMUSG00000045658
ENSMUSG00000025058	85.7877	171.957	173.357	50.5108	33.022	25.0254		ENSMUSG00000026234	ENSMUSG00000102750
ENSMUSG00000080069	3.94426	1.849	8.47941	11.2246	22.7738	32.1755		ENSMUSG00000064823	ENSMUSG00000036766
ENSMUSG00000071723	324.416	278.274	277.936	731.845	606.922	579.159		ENSMUSG00000073627	ENSMUSG00000026219
ENSMUSG00000031207	4697.62	7901.69	8020.58	2395.33	2201.09	1939.47		ENSMUSG00000026238	ENSMUSG00000103505
ENSMUSG00000078122	284.973	484.437	500.285	89.797	74.0149	71.5011		ENSMUSG00000026239	ENSMUSG00000104503
ENSMUSG00000044206	55.2197	114.638	113.059	7.85723	1.13869	23.2379		ENSMUSG00000102927	ENSMUSG00000073633
ENSMUSG00000046532	676.441	773.805	709.444	1575.94	1971.07	1783.95		ENSMUSG00000026240	ENSMUSG00000026220
ENSMUSG00000031216	148.896	617.565	651.03	81.9397	119.563	141.215		ENSMUSG00000103609	ENSMUSG00000096802
ENSMUSG00000031217	40.4287	121.109	108.348	11.2246	14.803	8.93764		ENSMUSG00000053333	ENSMUSG00000099693
ENSMUSG00000059327	17.7492	38.8289	48.05	1.12246	1.13869	2.68129		ENSMUSG00000100768	ENSMUSG00000052477
ENSMUSG00000086736	7.88853	2.7735	3.76863	15.7145	29.606	19.6628		ENSMUSG00000104121	ENSMUSG00000064281
ENSMUSG00000051159	4.93033	24.9615	20.7274	3.36739	2.27738	3.57506		ENSMUSG00000102383	ENSMUSG00000061852
ENSMUSG00000031325	3.94426	1.849	1.88431	12.3471	13.6643	33.0693		ENSMUSG00000104400	ENSMUSG00000089976
ENSMUSG00000083805	25.6377	20.339	19.7853	34.7963	50.1024	50.9445		ENSMUSG00000102649	ENSMUSG00000101279
ENSMUSG00000031326	1.97213	1.849	1.88431	14.592	34.1607	30.388		ENSMUSG00000084106	ENSMUSG00000089844
ENSMUSG00000086503	1847.89	6764.55	6781.64	1784.71	1219.54	1131.51		ENSMUSG00000102571	ENSMUSG00000073631
ENSMUSG00000097571	41.4148	45.3004	42.397	76.3274	101.343	100.102		ENSMUSG00000103984	ENSMUSG00000072109
ENSMUSG00000103697	14.791	9.24498	10.3637	52.7557	137.782	77.7575		ENSMUSG00000101940	ENSMUSG00000091199
ENSMUSG00000033965	186.366	293.99	288.3	33.6739	18.219	36.6443		ENSMUSG00000036480	ENSMUSG00000089716
ENSMUSG00000046449	7.88853	29.5839	59.3559	1.12246	1.13869	0.893764		ENSMUSG00000026251	ENSMUSG00000079457
ENSMUSG00000033906	83.8156	68.4129	70.6617	95.4093	237.986	175.178		ENSMUSG00000026253	ENSMUSG00000090252
ENSMUSG00000031229	2509.54	2755.93	2860.39	4831.08	6565.69	5607.48		ENSMUSG00000026254	ENSMUSG00000079455
ENSMUSG00000033777	880.557	2125.42	2101.95	506.23	503.301	417.388		ENSMUSG00000088318	ENSMUSG00000089652
ENSMUSG00000052821	127.202	593.528	576.6	95.4093	109.314	97.4203		ENSMUSG00000048000	ENSMUSG00000096292
ENSMUSG00000047686	6.90246	11.094	20.7274	0	0	0		ENSMUSG00000026259	ENSMUSG00000101751
ENSMUSG00000049929	26.6238	83.2049	87.6206	1.12246	1.13869	6.25635		ENSMUSG00000026288	ENSMUSG00000090186
ENSMUSG00000054293	168.617	137.75	145.092	510.72	458.892	392.362		ENSMUSG00000026289	ENSMUSG00000070034
ENSMUSG00000031239	209.046	524.191	488.979	5.61231	7.97083	51.8383		ENSMUSG00000087968	ENSMUSG00000090103
ENSMUSG00000025597	71.9828	25.886	36.7441	318.779	68.3214	123.339		ENSMUSG00000089281	ENSMUSG00000070031
ENSMUSG00000079450	6.90246	5.54699	3.76863	68.4702	99.0661	50.9445		ENSMUSG00000056055	ENSMUSG00000073628
ENSMUSG00000094620	0.986066	0	0	6.73477	6.83214	8.04388		ENSMUSG00000070738	ENSMUSG00000090246
ENSMUSG00000067377	64.0943	132.203	128.133	13.4695	9.10952	18.769		ENSMUSG00000101942	ENSMUSG00000026222
ENSMUSG00000031253	439.785	290.292	310.912	542.149	1232.06	945.602		ENSMUSG00000103591	ENSMUSG00000052760
ENSMUSG00000031255	13.8049	64.7149	58.4137	3.36739	4.55476	5.36258		ENSMUSG00000005501	ENSMUSG00000036707
ENSMUSG00000031264	138.049	409.553	433.392	131.328	93.3726	85.8013		ENSMUSG00000090124	ENSMUSG00000026223
ENSMUSG00000049804	724.758	776.579	810.255	1598.39	2346.84	2154.86		ENSMUSG00000090145	ENSMUSG00000026224
ENSMUSG00000050394	12.8189	12.943	24.4961	4.48985	3.41607	2.68129		ENSMUSG00000084195	ENSMUSG00000049608
ENSMUSG00000049047	116.356	300.462	310.912	44.8985	38.7155	38.4318		ENSMUSG00000054545	ENSMUSG00000099342
ENSMUSG00000033436	124.244	242.219	275.11	13.4695	15.9417	27.7067		ENSMUSG00000082513	ENSMUSG00000026229
ENSMUSG00000072964	36.4844	89.6763	81.0255	7.85723	3.41607	6.25635		ENSMUSG00000082677	ENSMUSG00000026228
ENSMUSG00000048040	60.15	428.043	464.483	1.12246	2.27738	2.68129		ENSMUSG00000089943	ENSMUSG00000103272
ENSMUSG00000048355	6.90246	98.9213	78.199	0	0	0		ENSMUSG00000081488	ENSMUSG00000062590
ENSMUSG00000049536	12.8189	35.1309	31.0912	5.61231	7.97083	8.04388		ENSMUSG00000083277	ENSMUSG00000079445
ENSMUSG00000031425	45.359	161.787	128.133	33.6739	31.8833	33.0693		ENSMUSG00000089960	ENSMUSG00000026234
ENSMUSG00000042515	1898.18	1029.89	1065.58	5347.41	5148.02	5752.26		ENSMUSG00000079429	ENSMUSG00000073627
ENSMUSG00000085584	33.5262	24.037	21.6696	86.4296	191.3	157.302		ENSMUSG00000044783	ENSMUSG00000026238
ENSMUSG00000031283	73.9549	363.328	310.912	1.12246	1.13869	8.04388		ENSMUSG00000062310	ENSMUSG00000026239
ENSMUSG00000031284	1167.5	673.035	693.427	3379.73	1883.39	2714.36		ENSMUSG00000100798	ENSMUSG00000102927
ENSMUSG00000031289	44.373	81.3559	77.2568	1.12246	1.13869	1.78753		ENSMUSG00000100367	ENSMUSG00000026240
ENSMUSG00000025270	104.523	77.6579	63.1245	32.5514	28.4673	29.4942		ENSMUSG00000049866	ENSMUSG00000103609
ENSMUSG00000025271	73.9549	250.539	254.382	50.5108	64.9054	61.6697		ENSMUSG00000099544	ENSMUSG00000053333
ENSMUSG00000025268	172.562	379.044	375.92	13.4695	31.8833	27.7067		ENSMUSG00000036206	ENSMUSG00000104121
ENSMUSG00000056679	10.8467	18.49	22.6118	0	0	0.893764		ENSMUSG00000102700	ENSMUSG00000102383
ENSMUSG00000045180	62.1221	40.6779	37.6863	171.737	300.614	217.185		ENSMUSG00000055013	ENSMUSG00000102293
ENSMUSG00000047238	36.4844	49.9229	56.5294	4.48985	1.13869	2.68129		ENSMUSG00000104114	ENSMUSG00000102649
ENSMUSG00000041633	124.244	208.937	194.084	365.923	528.352	364.656		ENSMUSG00000088371	ENSMUSG00000084106
ENSMUSG00000031298	7.88853	48.0739	53.7029	3.36739	0	0.893764		ENSMUSG00000101662	ENSMUSG00000102571
ENSMUSG00000043518	2.9582	46.2249	40.5127	0	0	0		ENSMUSG00000102009	ENSMUSG00000099401
ENSMUSG00000059493	8.87459	18.49	16.9588	2.24492	3.41607	4.46882		ENSMUSG00000044337	ENSMUSG00000102956
ENSMUSG00000040855	27.6098	187.673	164.877	25.8166	48.9637	30.388		ENSMUSG00000101028	ENSMUSG00000103984
ENSMUSG00000031364	251.447	220.955	212.927	606.13	557.958	643.51		ENSMUSG00000101997	ENSMUSG00000101940
ENSMUSG00000031367	2125.96	1721.42	1802.35	7466.62	7833.05	6567.38		ENSMUSG00000103292	ENSMUSG00000101625
ENSMUSG00000031377	17.7492	25.886	32.9755	3.36739	2.27738	1.78753		ENSMUSG00000034432	ENSMUSG00000026247
ENSMUSG00000031380	404.287	910.631	937.446	224.492	348.439	274.386		ENSMUSG00000048126	ENSMUSG00000036480
ENSMUSG00000031342	417.106	503.852	473.905	190.819	77.431	182.328		ENSMUSG00000103061	ENSMUSG00000026253
ENSMUSG00000049775	7865.85	13319.2	13662.2	4494.34	4002.5	4101.48		ENSMUSG00000103978	ENSMUSG00000026254
ENSMUSG00000044583	195.241	832.049	882.801	290.718	248.235	265.448		ENSMUSG00000026303	ENSMUSG00000026255
ENSMUSG00000031355	726.73	341.14	338.234	1508.59	1447.28	1112.74		ENSMUSG00000026305	ENSMUSG00000048000
ENSMUSG00000025255	79.8713	196.918	172.415	14.592	7.97083	24.1316		ENSMUSG00000034353	ENSMUSG00000095281
ENSMUSG00000027499	23.6656	86.9028	77.2568	5.61231	7.97083	12.5127		ENSMUSG00000034343	ENSMUSG00000089613
ENSMUSG00000027500	11.8328	19.4145	9.42157	2.24492	3.41607	0		ENSMUSG00000083064	ENSMUSG00000026259
ENSMUSG00000040289	59.1639	50.8474	43.3392	19.0819	20.4964	18.769		ENSMUSG00000097285	ENSMUSG00000079434
ENSMUSG00000027506	1415	2307.55	2338.43	505.108	444.089	392.362		ENSMUSG00000026307	ENSMUSG00000026288
ENSMUSG00000069114	27.6098	84.1294	82.9098	11.2246	10.2482	12.5127		ENSMUSG00000090322	ENSMUSG00000026289
ENSMUSG00000040209	48.3172	125.732	109.29	42.6536	44.4089	37.5381		ENSMUSG00000049515	ENSMUSG00000087968
ENSMUSG00000027508	210.032	369.799	342.003	127.961	109.314	86.6951		ENSMUSG00000026308	ENSMUSG00000089281
ENSMUSG00000027533	253.419	860.708	865.842	108.879	165.11	75.0762		ENSMUSG00000047443	ENSMUSG00000056055
ENSMUSG00000062515	2854.66	18727.6	18951.5	379.392	174.22	331.586		ENSMUSG00000026309	ENSMUSG00000070738
ENSMUSG00000027555	376.677	542.681	567.178	243.574	187.884	166.24		ENSMUSG00000067071	ENSMUSG00000103591
ENSMUSG00000027559	1909.02	28376.6	28250.6	47.1434	9.10952	50.0508		ENSMUSG00000055866	ENSMUSG00000005501
ENSMUSG00000027562	55.2197	73.9599	68.7774	30.3065	17.0804	10.7252		ENSMUSG00000034292	ENSMUSG00000090175
ENSMUSG00000078783	15.7771	36.0554	28.2647	8.9797	0	0		ENSMUSG00000026311	ENSMUSG00000089675
ENSMUSG00000095788	167.631	434.514	444.698	178.471	53.5185	33.963		ENSMUSG00000100980	ENSMUSG00000090124
ENSMUSG00000074677	101.565	257.011	261.92	89.797	22.7738	19.6628		ENSMUSG00000007805	ENSMUSG00000090145
ENSMUSG00000078780	224.823	522.342	469.194	143.675	120.701	92.9515		ENSMUSG00000101414	ENSMUSG00000054545
ENSMUSG00000039519	411.189	1280.43	1292.64	2.24492	1.13869	16.0878		ENSMUSG00000026313	ENSMUSG00000082677
ENSMUSG00000104801	4.93033	30.5084	24.4961	0	0	1.78753		ENSMUSG00000103101	ENSMUSG00000081488
ENSMUSG00000103135	0.986066	2.7735	1.88431	15.7145	12.5256	12.5127		ENSMUSG00000026260	ENSMUSG00000081984
ENSMUSG00000102758	13.8049	26.8105	28.2647	1.12246	1.13869	0.893764		ENSMUSG00000073616	ENSMUSG00000089960
ENSMUSG00000039304	104.523	280.123	308.085	46.0209	14.803	9.8314		ENSMUSG00000044055	ENSMUSG00000079429
ENSMUSG00000043164	15.7771	11.094	19.7853	60.613	40.9929	56.3071		ENSMUSG00000100781	ENSMUSG00000044783
ENSMUSG00000027692	21.6934	82.2804	66.8931	2.24492	3.41607	4.46882		ENSMUSG00000034220	ENSMUSG00000036251
ENSMUSG00000050192	51.2754	92.4498	66.8931	23.5717	19.3577	11.6189		ENSMUSG00000101995	ENSMUSG00000062310
ENSMUSG00000037625	31.5541	18.49	16.0167	41.5311	46.6863	58.9884		ENSMUSG00000034212	ENSMUSG00000100798
ENSMUSG00000056900	33.5262	75.8089	65.0088	8.9797	2.27738	4.46882		ENSMUSG00000047067	ENSMUSG00000100367
ENSMUSG00000027674	11.8328	24.9615	22.6118	0	0	0		ENSMUSG00000097251	ENSMUSG00000049866
ENSMUSG00000105265	122.272	75.8089	115.885	261.534	234.57	217.185		ENSMUSG00000026269	ENSMUSG00000097398
ENSMUSG00000085007	14.791	14.792	6.5951	53.8782	100.205	31.2817		ENSMUSG00000100632	ENSMUSG00000036206
ENSMUSG00000105022	4.93033	1.849	2.82647	28.0616	31.8833	24.1316		ENSMUSG00000026270	ENSMUSG00000102700
ENSMUSG00000037225	383.58	693.374	580.368	602.762	1721.7	1553.36		ENSMUSG00000026271	ENSMUSG00000055013
ENSMUSG00000050174	33.5262	28.6594	40.5127	62.8579	124.117	73.2886		ENSMUSG00000014602	ENSMUSG00000104114
ENSMUSG00000085677	10.8467	1.849	3.76863	17.9594	21.6351	23.2379		ENSMUSG00000084989	ENSMUSG00000088371
ENSMUSG00000104605	0.986066	1.849	1.88431	11.2246	14.803	10.7252		ENSMUSG00000047793	ENSMUSG00000103252
ENSMUSG00000037211	364.844	206.163	203.506	638.681	1327.71	1310.26		ENSMUSG00000026273	ENSMUSG00000034486
ENSMUSG00000106062	1.97213	3.69799	0.942157	4.48985	19.3577	16.9815		ENSMUSG00000101172	ENSMUSG00000092627
ENSMUSG00000106461	0.986066	1.849	0.942157	4.48985	27.3286	10.7252		ENSMUSG00000100351	ENSMUSG00000044337
ENSMUSG00000025757	2317.25	1697.38	1653.48	4406.79	4239.35	4808.45		ENSMUSG00000026274	ENSMUSG00000101028
ENSMUSG00000107741	47.3312	64.7149	56.5294	142.553	112.73	94.739		ENSMUSG00000026275	ENSMUSG00000101997
ENSMUSG00000107892	0	1.849	5.65294	31.4289	19.3577	15.194		ENSMUSG00000064389	ENSMUSG00000103292
ENSMUSG00000090919	7.88853	10.1695	10.3637	0	0	0.893764		ENSMUSG00000034088	ENSMUSG00000034432
ENSMUSG00000037892	810.546	765.485	716.039	1459.2	2763.6	1707.09		ENSMUSG00000090489	ENSMUSG00000048126
ENSMUSG00000027737	1110.31	1089.98	1113.63	273.881	595.535	748.974		ENSMUSG00000026276	ENSMUSG00000103061
ENSMUSG00000103313	6.90246	4.62249	1.88431	15.7145	19.3577	14.3002		ENSMUSG00000034066	ENSMUSG00000026303
ENSMUSG00000037161	90.7181	103.544	110.232	12.3471	3.41607	4.46882		ENSMUSG00000103854	ENSMUSG00000026304
ENSMUSG00000074604	939.721	534.36	562.467	1003.48	1797.99	1402.32		ENSMUSG00000026277	ENSMUSG00000026305
ENSMUSG00000103527	120.3	102.619	89.5049	199.798	472.557	343.205		ENSMUSG00000100927	ENSMUSG00000070732
ENSMUSG00000061143	849.989	493.682	463.541	1434.51	1687.54	1640.95		ENSMUSG00000026278	ENSMUSG00000034353
ENSMUSG00000074603	2.9582	6.47149	6.5951	17.9594	30.7446	19.6628		ENSMUSG00000026279	ENSMUSG00000034343
ENSMUSG00000102732	7.88853	10.1695	10.3637	74.0825	96.7887	84.9076		ENSMUSG00000026280	ENSMUSG00000083064
ENSMUSG00000102423	5.91639	3.69799	7.53725	40.4086	39.8542	43.7944		ENSMUSG00000026281	ENSMUSG00000097285
ENSMUSG00000104339	68.0385	41.6024	44.2814	175.104	209.519	243.104		ENSMUSG00000026283	ENSMUSG00000026307
ENSMUSG00000027750	2118.07	3474.26	3221.23	529.802	358.688	968.84		ENSMUSG00000088961	ENSMUSG00000090322
ENSMUSG00000027797	285.959	454.853	469.194	79.6948	116.146	150.152		ENSMUSG00000073609	ENSMUSG00000049515
ENSMUSG00000027799	621.221	423.42	416.433	1931.76	2431.1	1774.12		ENSMUSG00000101660	ENSMUSG00000026308
ENSMUSG00000056947	5.91639	17.5655	14.1323	1.12246	2.27738	1.78753		ENSMUSG00000093805	ENSMUSG00000047443
ENSMUSG00000106211	0	0.924498	2.82647	6.73477	17.0804	11.6189		ENSMUSG00000099624	ENSMUSG00000026309
ENSMUSG00000105293	0	0.924498	0	10.1022	18.219	14.3002		ENSMUSG00000026285	ENSMUSG00000067071
ENSMUSG00000027803	4316.01	3097.07	3078.97	5908.64	11019.1	9700.91		ENSMUSG00000100347	ENSMUSG00000055866
ENSMUSG00000083538	69.0246	47.1494	44.2814	103.267	101.343	121.552		ENSMUSG00000051185	ENSMUSG00000101958
ENSMUSG00000097339	13.8049	8.32049	13.1902	31.4289	108.176	77.7575		ENSMUSG00000103973	ENSMUSG00000034292
ENSMUSG00000050075	13.8049	30.5084	50.8765	242.452	146.891	101.889		ENSMUSG00000081051	ENSMUSG00000026311
ENSMUSG00000036353	329.346	441.91	385.342	105.511	151.446	182.328		ENSMUSG00000040710	ENSMUSG00000100980
ENSMUSG00000036334	1549.11	1043.76	973.248	3298.92	5181.04	3101.36		ENSMUSG00000100454	ENSMUSG00000007805
ENSMUSG00000027762	1.97213	12.0185	13.1902	0	0	0		ENSMUSG00000044757	ENSMUSG00000101414
ENSMUSG00000104235	0	2.7735	0.942157	21.3268	13.6643	16.9815		ENSMUSG00000101348	ENSMUSG00000026313
ENSMUSG00000027765	4.93033	23.1125	15.0745	2.24492	0	1.78753		ENSMUSG00000044768	ENSMUSG00000026260
ENSMUSG00000027820	47.3312	282.897	321.275	2.24492	0	0.893764		ENSMUSG00000040648	ENSMUSG00000073616
ENSMUSG00000036834	0	11.094	3.76863	7.85723	64.9054	75.9699		ENSMUSG00000026333	ENSMUSG00000044055
ENSMUSG00000034640	5361.24	3344.84	3389.88	1942.98	1222.95	1472.92		ENSMUSG00000026335	ENSMUSG00000034220
ENSMUSG00000104037	16.7631	24.037	22.6118	35.9188	66.0441	42.9007		ENSMUSG00000104140	ENSMUSG00000101995
ENSMUSG00000027831	6.90246	18.49	9.42157	0	0	0		ENSMUSG00000089169	ENSMUSG00000034212
ENSMUSG00000027832	754.34	3162.71	3201.45	2.24492	0	11.6189		ENSMUSG00000089782	ENSMUSG00000047067
ENSMUSG00000027776	13.8049	17.5655	19.7853	1.12246	0	0.893764		ENSMUSG00000089706	ENSMUSG00000097251
ENSMUSG00000089417	60.15	86.9028	89.5049	173.982	232.293	260.979		ENSMUSG00000096085	ENSMUSG00000026269
ENSMUSG00000027784	1777.88	1073.34	1113.63	3869.13	3662.03	3995.12		ENSMUSG00000100182	ENSMUSG00000100632
ENSMUSG00000027792	30.568	433.59	477.673	4.48985	9.10952	8.04388		ENSMUSG00000100711	ENSMUSG00000026270
ENSMUSG00000027955	762.229	563.02	491.806	3126.06	3870.41	2490.03		ENSMUSG00000099634	ENSMUSG00000026271
ENSMUSG00000028005	48.3172	101.695	105.522	5.61231	10.2482	14.3002		ENSMUSG00000089791	ENSMUSG00000100021
ENSMUSG00000033910	50.2894	134.977	153.572	14.592	36.4381	31.2817		ENSMUSG00000100009	ENSMUSG00000014602
ENSMUSG00000033900	20.7074	79.5069	72.5461	3.36739	0	3.57506		ENSMUSG00000099686	ENSMUSG00000026272
ENSMUSG00000028004	22.6795	73.9599	66.8931	0	0	1.78753		ENSMUSG00000082431	ENSMUSG00000034159
ENSMUSG00000033882	11.8328	89.6763	76.3147	0	0	0.893764		ENSMUSG00000100222	ENSMUSG00000084989
ENSMUSG00000027996	523.601	657.318	682.121	35.9188	23.9125	75.0762		ENSMUSG00000100349	ENSMUSG00000047793
ENSMUSG00000027995	706.023	1107.55	1126.82	107.756	163.971	134.065		ENSMUSG00000099375	ENSMUSG00000026273
ENSMUSG00000056498	47.3312	95.2233	107.406	6.73477	1.13869	10.7252		ENSMUSG00000047496	ENSMUSG00000101172
ENSMUSG00000028076	93.6763	762.711	796.122	14.592	4.55476	9.8314		ENSMUSG00000101214	ENSMUSG00000100351
ENSMUSG00000074506	111.425	146.995	44.2814	47.1434	6.83214	21.4503		ENSMUSG00000067017	ENSMUSG00000026274
ENSMUSG00000015854	3.94426	36.0554	61.2402	1.12246	0	0		ENSMUSG00000056536	ENSMUSG00000026275
ENSMUSG00000059994	8.87459	31.4329	39.5706	7.85723	6.83214	1.78753		ENSMUSG00000100672	ENSMUSG00000064389
ENSMUSG00000001420	55.2197	77.6579	69.7196	28.0616	38.7155	29.4942		ENSMUSG00000026319	ENSMUSG00000034088
ENSMUSG00000028064	258.349	600.924	595.443	38.1637	21.6351	12.5127		ENSMUSG00000104044	ENSMUSG00000090489
ENSMUSG00000103115	13.8049	17.5655	18.8431	52.7557	61.4893	58.0947		ENSMUSG00000026321	ENSMUSG00000026276
ENSMUSG00000084433	8.87459	19.4145	7.53725	39.2862	36.4381	34.8568		ENSMUSG00000099843	ENSMUSG00000034066
ENSMUSG00000027952	212.99	491.833	523.839	147.043	108.176	155.515		ENSMUSG00000038866	ENSMUSG00000103854
ENSMUSG00000042579	174.534	139.599	158.282	360.31	364.381	359.293		ENSMUSG00000102501	ENSMUSG00000026277
ENSMUSG00000046280	70.9967	84.1294	93.2735	20.2043	29.606	21.4503		ENSMUSG00000044340	ENSMUSG00000100927
ENSMUSG00000105082	5.91639	12.0185	9.42157	23.5717	34.1607	19.6628		ENSMUSG00000103291	ENSMUSG00000026278
ENSMUSG00000108394	6.90246	6.47149	7.53725	48.2659	38.7155	37.5381		ENSMUSG00000057329	ENSMUSG00000026279
ENSMUSG00000001020	65.0803	35.1309	32.9755	180.716	160.555	114.402		ENSMUSG00000103348	ENSMUSG00000101952
ENSMUSG00000063767	133.119	100.77	71.6039	29.184	13.6643	11.6189		ENSMUSG00000009905	ENSMUSG00000026280
ENSMUSG00000056054	2485.87	2444.37	2312.99	31.4289	14.803	21.4503		ENSMUSG00000009907	ENSMUSG00000026281
ENSMUSG00000056071	5342.5	4336.82	4157.74	19.0819	20.4964	29.4942		ENSMUSG00000067006	ENSMUSG00000026283
ENSMUSG00000027913	87.7599	44.3759	36.7441	4.48985	6.83214	10.7252		ENSMUSG00000059956	ENSMUSG00000073609
ENSMUSG00000028150	13.8049	146.995	138.497	1.12246	1.13869	0		ENSMUSG00000073602	ENSMUSG00000101660
ENSMUSG00000041912	14.791	64.7149	98.9264	8.9797	4.55476	14.3002		ENSMUSG00000026327	ENSMUSG00000093805
ENSMUSG00000068877	1.97213	9.24498	9.42157	0	0	0		ENSMUSG00000062345	ENSMUSG00000099624
ENSMUSG00000068876	5.91639	30.5084	33.9176	3.36739	0	0.893764		ENSMUSG00000026315	ENSMUSG00000073608
ENSMUSG00000068874	153.826	371.648	340.119	19.0819	13.6643	20.5566		ENSMUSG00000100555	ENSMUSG00000026285
ENSMUSG00000084846	27.6098	50.8474	23.5539	75.205	86.5405	58.9884		ENSMUSG00000102728	ENSMUSG00000100347
ENSMUSG00000086288	29.582	48.0739	41.4549	67.3477	88.8179	89.3764		ENSMUSG00000038702	ENSMUSG00000051185
ENSMUSG00000013707	84.8017	269.954	278.878	98.7767	81.9857	79.545		ENSMUSG00000102030	ENSMUSG00000103973
ENSMUSG00000097167	15.7771	23.1125	25.4382	51.6333	48.9637	50.0508		ENSMUSG00000026374	ENSMUSG00000081051
ENSMUSG00000015711	985.08	630.508	619.939	1329	1596.44	1663.29		ENSMUSG00000026377	ENSMUSG00000040710
ENSMUSG00000028111	2286.69	2124.5	2135.87	227.86	450.921	654.235		ENSMUSG00000064302	ENSMUSG00000040693
ENSMUSG00000038642	2386.28	9846.83	9838.94	3399.94	2283.07	2026.16		ENSMUSG00000100770	ENSMUSG00000097814
ENSMUSG00000015850	620.235	628.659	584.137	362.555	233.432	232.379		ENSMUSG00000026380	ENSMUSG00000045463
ENSMUSG00000028108	5587.05	6845.91	6705.33	3548.1	2501.7	2391.71		ENSMUSG00000048402	ENSMUSG00000100454
ENSMUSG00000038550	328.36	181.202	147.919	46.0209	38.7155	47.3695		ENSMUSG00000037035	ENSMUSG00000044757
ENSMUSG00000038543	32.5402	47.1494	48.05	15.7145	18.219	18.769		ENSMUSG00000004451	ENSMUSG00000101348
ENSMUSG00000093553	24.6516	30.5084	27.3225	46.0209	78.5697	47.3695		ENSMUSG00000101437	ENSMUSG00000103179
ENSMUSG00000015947	1070.87	4794.45	4905.81	390.617	269.87	168.921		ENSMUSG00000098447	ENSMUSG00000044768
ENSMUSG00000049097	86.7738	71.1864	73.4882	182.961	145.752	147.471		ENSMUSG00000098923	ENSMUSG00000040648
ENSMUSG00000045327	19.7213	15.7165	14.1323	70.7151	87.6792	84.9076		ENSMUSG00000026383	ENSMUSG00000026333
ENSMUSG00000106447	0.986066	1.849	0	2.24492	14.803	16.9815		ENSMUSG00000026384	ENSMUSG00000026335
ENSMUSG00000090210	344.137	224.653	196.911	300.82	1632.88	1502.42		ENSMUSG00000091876	ENSMUSG00000104140
ENSMUSG00000057123	62.1221	88.7518	88.5627	28.0616	15.9417	9.8314		ENSMUSG00000103146	ENSMUSG00000089782
ENSMUSG00000044468	37.4705	71.1864	102.695	30.3065	22.7738	19.6628		ENSMUSG00000101224	ENSMUSG00000089706
ENSMUSG00000086564	37.4705	77.6579	75.3725	6.73477	3.41607	3.57506		ENSMUSG00000036975	ENSMUSG00000100182
ENSMUSG00000027858	15.7771	36.0554	29.2069	5.61231	5.69345	1.78753		ENSMUSG00000050777	ENSMUSG00000100711
ENSMUSG00000089998	14.791	12.0185	9.42157	35.9188	38.7155	42.0069		ENSMUSG00000026385	ENSMUSG00000089791
ENSMUSG00000105199	1.97213	7.39599	1.88431	19.0819	23.9125	17.8753		ENSMUSG00000026388	ENSMUSG00000100009
ENSMUSG00000002227	496.977	934.668	835.693	376.025	421.316	302.092		ENSMUSG00000026389	ENSMUSG00000099686
ENSMUSG00000048458	40.4287	60.0924	48.05	166.124	81.9857	90.2702		ENSMUSG00000058665	ENSMUSG00000082431
ENSMUSG00000105852	4.93033	5.54699	6.5951	22.4492	58.0732	38.4318		ENSMUSG00000101386	ENSMUSG00000099835
ENSMUSG00000074340	60.15	37.9044	43.3392	95.4093	161.694	155.515		ENSMUSG00000003721	ENSMUSG00000100349
ENSMUSG00000040809	2649.56	9708.16	9812.56	10.1022	9.10952	9.8314		ENSMUSG00000104253	ENSMUSG00000099375
ENSMUSG00000027901	23.6656	78.5824	97.0421	15.7145	6.83214	8.04388		ENSMUSG00000101791	ENSMUSG00000047496
ENSMUSG00000102780	29.582	35.1309	42.397	61.7354	120.701	70.6074		ENSMUSG00000026339	ENSMUSG00000067017
ENSMUSG00000040747	2232.45	4340.52	4372.55	893.48	743.565	651.554		ENSMUSG00000001674	ENSMUSG00000056536
ENSMUSG00000056145	65.0803	297.688	263.804	84.1847	46.6863	28.6004		ENSMUSG00000026341	ENSMUSG00000100672
ENSMUSG00000040724	9.86066	29.5839	23.5539	0	0	0		ENSMUSG00000026342	ENSMUSG00000101219
ENSMUSG00000027894	18.7353	30.5084	17.901	4.48985	6.83214	8.93764		ENSMUSG00000026343	ENSMUSG00000026319
ENSMUSG00000014599	4382.08	4760.24	4575.11	900.215	1458.66	1196.75		ENSMUSG00000049690	ENSMUSG00000104044
ENSMUSG00000086968	10.8467	34.2064	36.7441	3.36739	0	6.25635		ENSMUSG00000036155	ENSMUSG00000026321
ENSMUSG00000004032	34.5123	86.9028	146.034	10.1022	19.3577	9.8314		ENSMUSG00000104039	ENSMUSG00000099843
ENSMUSG00000040562	347.095	625.885	685.89	117.859	63.7667	44.6882		ENSMUSG00000104378	ENSMUSG00000038866
ENSMUSG00000027890	28.5959	74.8844	96.1	22.4492	11.3869	8.04388		ENSMUSG00000099471	ENSMUSG00000102501
ENSMUSG00000068747	171.575	1252.7	1260.61	41.5311	31.8833	30.388		ENSMUSG00000065687	ENSMUSG00000044340
ENSMUSG00000068740	7.88853	56.3944	73.4882	5.61231	3.41607	3.57506		ENSMUSG00000026347	ENSMUSG00000057329
ENSMUSG00000074264	35.4984	372.573	374.978	28.0616	27.3286	33.963		ENSMUSG00000026348	ENSMUSG00000009905
ENSMUSG00000045092	904.222	1040.99	1026.01	525.312	433.841	456.713		ENSMUSG00000102014	ENSMUSG00000009907
ENSMUSG00000106025	3.94426	8.32049	3.76863	19.0819	19.3577	21.4503		ENSMUSG00000026349	ENSMUSG00000067006
ENSMUSG00000033377	35.4984	94.2988	78.199	20.2043	12.5256	9.8314		ENSMUSG00000051590	ENSMUSG00000059956
ENSMUSG00000033308	21.6934	183.975	214.812	15.7145	0	5.36258		ENSMUSG00000036104	ENSMUSG00000073602
ENSMUSG00000105572	57.1918	67.4884	82.9098	160.512	450.921	276.173		ENSMUSG00000036086	ENSMUSG00000026327
ENSMUSG00000106099	16.7631	32.3574	24.4961	92.0419	185.607	105.464		ENSMUSG00000099760	ENSMUSG00000062345
ENSMUSG00000028132	4.93033	95.2233	137.555	16.8369	10.2482	15.194		ENSMUSG00000104164	ENSMUSG00000092572
ENSMUSG00000039865	7.88853	57.3189	70.6617	2.24492	9.10952	2.68129		ENSMUSG00000058603	ENSMUSG00000026315
ENSMUSG00000097124	27.6098	159.014	178.068	0	3.41607	3.57506		ENSMUSG00000102782	ENSMUSG00000047216
ENSMUSG00000044522	4.93033	5.54699	9.42157	0	0	0.893764		ENSMUSG00000056211	ENSMUSG00000100555
ENSMUSG00000028128	996.913	862.557	939.33	158.267	178.774	178.753		ENSMUSG00000102179	ENSMUSG00000102728
ENSMUSG00000105597	1.97213	0.924498	2.82647	15.7145	18.219	19.6628		ENSMUSG00000026353	ENSMUSG00000038702
ENSMUSG00000039831	1262.16	1689.98	1759.01	401.841	359.826	389.681		ENSMUSG00000026355	ENSMUSG00000102030
ENSMUSG00000028121	357.942	510.323	463.541	68.4702	91.0952	120.658		ENSMUSG00000026356	ENSMUSG00000026374
ENSMUSG00000104554	24.6516	29.5839	25.4382	0	6.83214	8.04388		ENSMUSG00000100078	ENSMUSG00000026377
ENSMUSG00000053965	123.258	190.447	192.2	52.7557	104.76	92.9515		ENSMUSG00000045382	ENSMUSG00000064302
ENSMUSG00000050315	42.4008	220.031	197.853	22.4492	28.4673	18.769		ENSMUSG00000089648	ENSMUSG00000026380
ENSMUSG00000027971	19.7213	12.0185	14.1323	42.6536	33.022	37.5381		ENSMUSG00000094122	ENSMUSG00000048402
ENSMUSG00000032854	9.86066	34.2064	30.149	1.12246	1.13869	1.78753		ENSMUSG00000086825	ENSMUSG00000099860
ENSMUSG00000032826	85.7877	244.992	212.927	69.5926	14.803	29.4942		ENSMUSG00000026399	ENSMUSG00000037035
ENSMUSG00000046688	230.739	525.115	527.608	208.778	157.139	126.914		ENSMUSG00000026409	ENSMUSG00000004451
ENSMUSG00000050549	84.8017	242.219	200.679	42.6536	58.0732	47.3695		ENSMUSG00000046404	ENSMUSG00000101437
ENSMUSG00000028024	104.523	673.035	696.254	21.3268	2.27738	15.194		ENSMUSG00000104515	ENSMUSG00000098447
ENSMUSG00000041220	1033.4	2997.22	2866.04	810.418	781.142	1266.46		ENSMUSG00000042510	ENSMUSG00000098923
ENSMUSG00000106086	2.9582	0.924498	0	14.592	11.3869	14.3002		ENSMUSG00000099556	ENSMUSG00000026383
ENSMUSG00000027985	356.956	164.561	141.323	740.825	802.777	711.436		ENSMUSG00000016524	ENSMUSG00000026384
ENSMUSG00000104612	0.986066	0	0.942157	13.4695	6.83214	9.8314		ENSMUSG00000016529	ENSMUSG00000103146
ENSMUSG00000028031	5855.26	5792.91	5742.44	9374.8	13026.6	13615.6		ENSMUSG00000016528	ENSMUSG00000036975
ENSMUSG00000105957	35.4984	47.1494	43.3392	112.246	103.621	95.6327		ENSMUSG00000088705	ENSMUSG00000026387
ENSMUSG00000040943	1694.06	1298.92	1335.98	3030.65	3012.98	2711.68		ENSMUSG00000102856	ENSMUSG00000050777
ENSMUSG00000044365	38.4566	9.24498	17.901	43.776	168.526	81.3325		ENSMUSG00000016526	ENSMUSG00000026385
ENSMUSG00000037994	111.425	102.619	123.423	2.24492	4.55476	12.5127		ENSMUSG00000026427	ENSMUSG00000026388
ENSMUSG00000105449	39.4426	35.1309	46.1657	101.022	86.5405	91.1639		ENSMUSG00000026430	ENSMUSG00000026389
ENSMUSG00000054690	232.712	235.747	210.101	51.6333	34.1607	34.8568		ENSMUSG00000042349	ENSMUSG00000058665
ENSMUSG00000074207	76.9131	254.237	237.423	24.6942	3.41607	4.46882		ENSMUSG00000102027	ENSMUSG00000101386
ENSMUSG00000059921	4.93033	7.39599	16.9588	0	0	0		ENSMUSG00000102055	ENSMUSG00000102360
ENSMUSG00000052430	28.5959	51.7719	61.2402	12.3471	7.97083	5.36258		ENSMUSG00000026425	ENSMUSG00000003721
ENSMUSG00000105504	1414.02	1836.05	1915.4	154.9	25.0512	23.2379		ENSMUSG00000102733	ENSMUSG00000104253
ENSMUSG00000040253	736.591	1836.05	1835.32	848.581	233.432	219.866		ENSMUSG00000104060	ENSMUSG00000101791
ENSMUSG00000028268	574.876	1247.15	1330.33	331.126	78.5697	52.7321		ENSMUSG00000101778	ENSMUSG00000026339
ENSMUSG00000028270	812.518	1874.88	1947.44	489.393	54.6571	78.6512		ENSMUSG00000055184	ENSMUSG00000001674
ENSMUSG00000040213	54.2336	137.75	143.208	22.4492	25.0512	31.2817		ENSMUSG00000004552	ENSMUSG00000026341
ENSMUSG00000104969	12.8189	16.641	18.8431	32.5514	42.1316	39.3256		ENSMUSG00000052688	ENSMUSG00000026342
ENSMUSG00000056025	79.8713	119.26	129.075	55.0006	35.2994	53.6258		ENSMUSG00000042268	ENSMUSG00000026343
ENSMUSG00000028262	4.93033	29.5839	37.6863	1.12246	2.27738	0		ENSMUSG00000013275	ENSMUSG00000049690
ENSMUSG00000028255	37.4705	31.4329	47.1078	60.613	161.694	101.889		ENSMUSG00000026433	ENSMUSG00000036155
ENSMUSG00000028197	78.8853	97.9968	78.199	10.1022	12.5256	15.194		ENSMUSG00000026434	ENSMUSG00000104378
ENSMUSG00000028195	10102.2	8594.14	8597.18	4120.56	2306.99	4462.56		ENSMUSG00000103569	ENSMUSG00000099471
ENSMUSG00000011008	94.6623	267.18	296.779	22.4492	17.0804	21.4503		ENSMUSG00000026435	ENSMUSG00000103390
ENSMUSG00000028184	169.603	377.195	376.863	50.5108	70.5988	58.9884		ENSMUSG00000026436	ENSMUSG00000026347
ENSMUSG00000039167	206.088	222.804	246.845	134.695	81.9857	85.8013		ENSMUSG00000059149	ENSMUSG00000026348
ENSMUSG00000028037	991.982	4923.88	5001.91	241.329	93.3726	119.764		ENSMUSG00000103966	ENSMUSG00000102014
ENSMUSG00000039146	253.419	1683.51	1617.68	134.695	48.9637	59.8822		ENSMUSG00000026437	ENSMUSG00000026349
ENSMUSG00000028036	2296.55	1403.39	1412.29	5687.52	4489.86	4559.98		ENSMUSG00000101549	ENSMUSG00000051590
ENSMUSG00000105403	34.5123	18.49	19.7853	49.3883	45.5476	57.2009		ENSMUSG00000089808	ENSMUSG00000036104
ENSMUSG00000104909	32.5402	11.094	7.53725	74.0825	47.825	36.6443		ENSMUSG00000042115	ENSMUSG00000036086
ENSMUSG00000105035	1.97213	4.62249	1.88431	19.0819	29.606	10.7252		ENSMUSG00000009772	ENSMUSG00000099760
ENSMUSG00000104822	10.8467	13.8675	12.248	28.0616	43.2702	38.4318		ENSMUSG00000100658	ENSMUSG00000104164
ENSMUSG00000105710	26.6238	24.037	33.9176	39.2862	74.0149	76.8637		ENSMUSG00000042066	ENSMUSG00000058603
ENSMUSG00000039037	36.4844	148.844	117.77	4.48985	5.69345	8.93764		ENSMUSG00000042046	ENSMUSG00000056211
ENSMUSG00000047583	126.216	136.826	151.687	245.819	322.249	289.58		ENSMUSG00000097760	ENSMUSG00000103497
ENSMUSG00000078161	14.791	12.943	13.1902	29.184	42.1316	78.6512		ENSMUSG00000026439	ENSMUSG00000026353
ENSMUSG00000104573	0	0	0	6.73477	2.27738	11.6189		ENSMUSG00000048174	ENSMUSG00000026355
ENSMUSG00000040037	8.87459	58.2434	56.5294	11.2246	3.41607	0		ENSMUSG00000026442	ENSMUSG00000026356
ENSMUSG00000065431	12.8189	15.7165	18.8431	37.0412	42.1316	34.8568		ENSMUSG00000026443	ENSMUSG00000100078
ENSMUSG00000040016	19.7213	343.913	295.837	1.12246	2.27738	2.68129		ENSMUSG00000102709	ENSMUSG00000045382
ENSMUSG00000028179	41.4148	78.5824	50.8765	16.8369	22.7738	33.963		ENSMUSG00000054387	ENSMUSG00000097283
ENSMUSG00000085180	16.7631	134.052	132.844	2.24492	1.13869	0.893764		ENSMUSG00000026447	ENSMUSG00000089648
ENSMUSG00000042228	1375.56	2662.56	2823.64	1225.73	898.427	698.923		ENSMUSG00000102425	ENSMUSG00000094122
ENSMUSG00000097860	26.6238	51.7719	50.8765	17.9594	10.2482	9.8314		ENSMUSG00000046062	ENSMUSG00000087691
ENSMUSG00000055216	83.8156	76.7334	82.9098	12.3471	3.41607	8.04388		ENSMUSG00000041757	ENSMUSG00000086825
ENSMUSG00000003282	376.677	187.673	196.911	737.458	1048.73	686.411		ENSMUSG00000070643	ENSMUSG00000026399
ENSMUSG00000085295	41.4148	183.051	198.795	6.73477	10.2482	9.8314		ENSMUSG00000090553	ENSMUSG00000103751
ENSMUSG00000049969	538.392	808.936	754.667	347.963	318.833	361.081		ENSMUSG00000097014	ENSMUSG00000026409
ENSMUSG00000040728	4.93033	31.4329	34.8598	3.36739	0	2.68129		ENSMUSG00000102976	ENSMUSG00000046404
ENSMUSG00000049225	1251.32	1046.53	1026.01	2515.44	2223.86	1928.74		ENSMUSG00000094410	ENSMUSG00000104515
ENSMUSG00000083246	39.4426	38.8289	39.5706	78.5723	85.4018	82.2263		ENSMUSG00000026463	ENSMUSG00000042510
ENSMUSG00000006586	29.582	44.3759	66.8931	7.85723	12.5256	8.04388		ENSMUSG00000041577	ENSMUSG00000099556
ENSMUSG00000028223	367.803	719.26	737.709	248.064	306.308	253.829		ENSMUSG00000041559	ENSMUSG00000026415
ENSMUSG00000028238	120.3	114.638	136.613	12.3471	3.41607	20.5566		ENSMUSG00000020423	ENSMUSG00000086706
ENSMUSG00000073987	98.6066	301.386	273.225	41.5311	35.2994	38.4318		ENSMUSG00000102380	ENSMUSG00000026417
ENSMUSG00000044288	14.791	89.6763	149.803	0	0	0		ENSMUSG00000026450	ENSMUSG00000042474
ENSMUSG00000028264	0.986066	11.094	14.1323	0	0	0		ENSMUSG00000064246	ENSMUSG00000026420
ENSMUSG00000073910	21.6934	98.9213	92.3313	4.48985	7.97083	4.46882		ENSMUSG00000042451	ENSMUSG00000016524
ENSMUSG00000040296	1297.66	2505.39	2505.19	736.335	478.25	479.951		ENSMUSG00000026458	ENSMUSG00000016529
ENSMUSG00000046593	2.9582	7.39599	6.5951	0	0	0		ENSMUSG00000042305	ENSMUSG00000016528
ENSMUSG00000028427	9.86066	155.316	125.307	0	2.27738	5.36258		ENSMUSG00000026456	ENSMUSG00000102856
ENSMUSG00000046312	124.244	251.464	273.225	71.8376	43.2702	82.2263		ENSMUSG00000026457	ENSMUSG00000016526
ENSMUSG00000028444	0	18.49	13.1902	0	0	0		ENSMUSG00000101061	ENSMUSG00000026427
ENSMUSG00000073889	396.398	700.77	689.659	110.001	135.504	113.508		ENSMUSG00000026455	ENSMUSG00000026430
ENSMUSG00000036062	11.8328	18.49	18.8431	1.12246	1.13869	0		ENSMUSG00000042229	ENSMUSG00000042349
ENSMUSG00000028456	49.3033	129.43	123.423	43.776	51.2411	30.388		ENSMUSG00000077202	ENSMUSG00000102027
ENSMUSG00000035969	997.899	702.619	697.196	308.677	249.373	318.18		ENSMUSG00000096712	ENSMUSG00000102055
ENSMUSG00000028459	132.133	188.598	211.985	1022.56	355.271	265.448		ENSMUSG00000101955	ENSMUSG00000026425
ENSMUSG00000087142	27.6098	29.5839	17.901	10.1022	1.13869	2.68129		ENSMUSG00000042207	ENSMUSG00000104060
ENSMUSG00000028463	710.953	513.097	500.285	76.3274	28.4673	64.351		ENSMUSG00000026452	ENSMUSG00000101778
ENSMUSG00000028470	103.537	148.844	195.969	65.1028	55.7958	46.4757		ENSMUSG00000073557	ENSMUSG00000055184
ENSMUSG00000028480	652.776	1158.4	1184.29	56.1231	37.5768	75.0762		ENSMUSG00000103614	ENSMUSG00000004552
ENSMUSG00000035637	397.385	345.762	306.201	135.818	135.504	168.028		ENSMUSG00000077846	ENSMUSG00000052688
ENSMUSG00000044813	386.538	237.596	242.134	147.043	115.008	121.552		ENSMUSG00000103976	ENSMUSG00000042268
ENSMUSG00000035517	1286.82	1658.55	1733.57	748.682	708.266	695.348		ENSMUSG00000101168	ENSMUSG00000042251
ENSMUSG00000028328	15.7771	53.6209	47.1078	8.9797	2.27738	9.8314		ENSMUSG00000026429	ENSMUSG00000013275
ENSMUSG00000039853	51.2754	151.618	173.357	44.8985	17.0804	26.8129		ENSMUSG00000042793	ENSMUSG00000026433
ENSMUSG00000028337	141.993	380.893	382.516	59.4905	28.4673	22.3441		ENSMUSG00000097993	ENSMUSG00000026434
ENSMUSG00000039813	83.8156	139.599	124.365	24.6942	9.10952	17.8753		ENSMUSG00000031506	ENSMUSG00000103569
ENSMUSG00000028339	691.232	1739.91	1691.17	110.001	86.5405	139.427		ENSMUSG00000026426	ENSMUSG00000026435
ENSMUSG00000007613	1293.72	1169.49	1168.27	2991.36	3781.59	3178.22		ENSMUSG00000087721	ENSMUSG00000026436
ENSMUSG00000028347	15.7771	96.1478	97.9843	1.12246	3.41607	9.8314		ENSMUSG00000085311	ENSMUSG00000059149
ENSMUSG00000086712	51.2754	72.1109	73.4882	2.24492	22.7738	19.6628		ENSMUSG00000079139	ENSMUSG00000103966
ENSMUSG00000028420	225.809	451.155	472.02	43.776	37.5768	50.9445		ENSMUSG00000097680	ENSMUSG00000026437
ENSMUSG00000028434	17.7492	54.5454	59.3559	11.2246	15.9417	4.46882		ENSMUSG00000041926	ENSMUSG00000101549
ENSMUSG00000028369	521.629	1797.22	1808.94	162.757	47.825	134.958		ENSMUSG00000062580	ENSMUSG00000089808
ENSMUSG00000028378	1315.41	641.602	655.741	345.718	367.797	457.607		ENSMUSG00000048096	ENSMUSG00000042115
ENSMUSG00000038578	33.5262	123.883	108.348	28.0616	30.7446	27.7067		ENSMUSG00000041889	ENSMUSG00000009772
ENSMUSG00000028383	179.464	552.85	560.583	138.063	183.329	174.284		ENSMUSG00000041879	ENSMUSG00000100658
ENSMUSG00000073842	5.91639	45.3004	67.8353	0	0	0		ENSMUSG00000100620	ENSMUSG00000042066
ENSMUSG00000078688	0.986066	8.32049	15.0745	0	0	0		ENSMUSG00000009418	ENSMUSG00000090079
ENSMUSG00000078686	3.94426	102.619	130.96	0	0	0		ENSMUSG00000102474	ENSMUSG00000042046
ENSMUSG00000078680	1.97213	24.037	17.901	0	0	0		ENSMUSG00000104524	ENSMUSG00000097760
ENSMUSG00000110439	0	13.8675	20.7274	0	0	0		ENSMUSG00000054412	ENSMUSG00000026439
ENSMUSG00000096674	0.986066	46.2249	34.8598	2.24492	0	0		ENSMUSG00000090399	ENSMUSG00000048174
ENSMUSG00000096688	361.886	1232.36	958.173	0	0	0		ENSMUSG00000026421	ENSMUSG00000053024
ENSMUSG00000078674	3.94426	48.9984	60.298	0	0	0		ENSMUSG00000041801	ENSMUSG00000026442
ENSMUSG00000028389	5.91639	24.9615	32.9755	6.73477	1.13869	2.68129		ENSMUSG00000026418	ENSMUSG00000026443
ENSMUSG00000063851	78.8853	73.9599	73.4882	20.2043	14.803	49.157		ENSMUSG00000041782	ENSMUSG00000102709
ENSMUSG00000038422	44.373	136.826	127.191	32.5514	37.5768	36.6443		ENSMUSG00000026414	ENSMUSG00000054387
ENSMUSG00000028358	27.6098	67.4884	76.3147	7.85723	10.2482	12.5127		ENSMUSG00000026413	ENSMUSG00000026447
ENSMUSG00000039196	63.1082	706.317	670.815	16.8369	0	0		ENSMUSG00000026411	ENSMUSG00000102425
ENSMUSG00000061540	2.9582	34.2064	25.4382	1.12246	0	0		ENSMUSG00000026407	ENSMUSG00000046062
ENSMUSG00000039158	358.928	565.793	602.038	278.371	260.76	208.247		ENSMUSG00000041642	ENSMUSG00000041757
ENSMUSG00000086755	29.582	48.0739	31.0912	12.3471	17.0804	11.6189		ENSMUSG00000041605	ENSMUSG00000070645
ENSMUSG00000043003	0	12.0185	18.8431	0	0	0		ENSMUSG00000097433	ENSMUSG00000070644
ENSMUSG00000049122	1.97213	8.32049	7.53725	0	0	0		ENSMUSG00000041570	ENSMUSG00000070643
ENSMUSG00000028399	29.582	223.729	211.043	7.85723	3.41607	7.15011		ENSMUSG00000097403	ENSMUSG00000090553
ENSMUSG00000048706	13.8049	20.339	27.3225	1.12246	1.13869	0		ENSMUSG00000026404	ENSMUSG00000097014
ENSMUSG00000028402	141.007	445.608	448.467	17.9594	17.0804	11.6189		ENSMUSG00000041498	ENSMUSG00000102976
ENSMUSG00000087413	3.94426	20.339	19.7853	2.24492	2.27738	0.893764		ENSMUSG00000099337	ENSMUSG00000094410
ENSMUSG00000059049	31.5541	25.886	33.9176	7.85723	3.41607	6.25635		ENSMUSG00000101413	ENSMUSG00000051998
ENSMUSG00000038172	1030.44	1115.87	1115.51	1846.45	2484.62	2557.95		ENSMUSG00000104414	ENSMUSG00000026463
ENSMUSG00000086413	15.7771	31.4329	25.4382	4.48985	7.97083	3.57506		ENSMUSG00000041483	ENSMUSG00000102509
ENSMUSG00000066113	188.339	573.189	558.699	7.85723	4.55476	16.9815		ENSMUSG00000097113	ENSMUSG00000010311
ENSMUSG00000028494	4748.89	6586.13	6621.48	2348.19	1257.11	1652.57		ENSMUSG00000097448	ENSMUSG00000041577
ENSMUSG00000028496	1675.33	777.503	858.305	2974.52	2927.57	2883.28		ENSMUSG00000103953	ENSMUSG00000100987
ENSMUSG00000028497	280.043	928.196	1022.24	207.655	275.563	195.734		ENSMUSG00000026398	ENSMUSG00000041559
ENSMUSG00000048806	6.90246	9.24498	7.53725	0	0	0		ENSMUSG00000098243	ENSMUSG00000020423
ENSMUSG00000073802	7.88853	39.7534	41.4549	0	1.13869	1.78753		ENSMUSG00000103038	ENSMUSG00000102380
ENSMUSG00000043753	760.257	365.177	418.318	1400.83	1606.69	1581.96		ENSMUSG00000102277	ENSMUSG00000026450
ENSMUSG00000006386	145.938	195.069	200.679	53.8782	36.4381	34.8568		ENSMUSG00000102142	ENSMUSG00000064246
ENSMUSG00000028575	0.986066	1.849	1.88431	13.4695	10.2482	11.6189		ENSMUSG00000104145	ENSMUSG00000042451
ENSMUSG00000100189	9.86066	9.24498	9.42157	25.8166	20.4964	27.7067		ENSMUSG00000103427	ENSMUSG00000042429
ENSMUSG00000052914	70.0107	134.977	132.844	19.0819	64.9054	51.8383		ENSMUSG00000098206	ENSMUSG00000026459
ENSMUSG00000015224	5.91639	33.2819	30.149	2.24492	0	0		ENSMUSG00000104197	ENSMUSG00000026458
ENSMUSG00000028565	201.157	803.389	785.759	72.96	84.2631	86.6951		ENSMUSG00000026395	ENSMUSG00000042305
ENSMUSG00000035407	7.88853	10.1695	11.3059	0	1.13869	0		ENSMUSG00000104291	ENSMUSG00000050526
ENSMUSG00000025791	1014.66	1811.09	1702.48	220.003	209.519	230.591		ENSMUSG00000026393	ENSMUSG00000026456
ENSMUSG00000035305	42.4008	101.695	109.29	5.61231	4.55476	12.5127		ENSMUSG00000102651	ENSMUSG00000026457
ENSMUSG00000028532	37.4705	86.9028	81.0255	1.12246	3.41607	4.46882		ENSMUSG00000102448	ENSMUSG00000102722
ENSMUSG00000035275	11.8328	46.2249	22.6118	5.61231	3.41607	6.25635		ENSMUSG00000019230	ENSMUSG00000026455
ENSMUSG00000028527	208.06	339.291	303.374	48.2659	20.4964	39.3256		ENSMUSG00000079283	ENSMUSG00000042229
ENSMUSG00000028525	708.981	853.312	878.09	196.431	83.1244	111.72		ENSMUSG00000056268	ENSMUSG00000077202
ENSMUSG00000028524	106.495	38.8289	38.6284	242.452	250.512	110.827		ENSMUSG00000104436	ENSMUSG00000096712
ENSMUSG00000107726	9.86066	7.39599	11.3059	28.0616	21.6351	32.1755		ENSMUSG00000104900	ENSMUSG00000101955
ENSMUSG00000059195	425.98	361.479	328.813	160.512	146.891	136.746		ENSMUSG00000085361	ENSMUSG00000042207
ENSMUSG00000078612	16.7631	64.7149	62.1823	2.24492	6.83214	4.46882		ENSMUSG00000102157	ENSMUSG00000026452
ENSMUSG00000028518	12.8189	73.0354	71.6039	5.61231	2.27738	12.5127		ENSMUSG00000105936	ENSMUSG00000073557
ENSMUSG00000085790	2.9582	6.47149	9.42157	0	0	0		ENSMUSG00000102451	ENSMUSG00000103614
ENSMUSG00000081189	34.5123	111.864	154.514	0	0	0.893764		ENSMUSG00000102243	ENSMUSG00000103976
ENSMUSG00000044254	40.4287	43.4514	54.6451	6.73477	1.13869	9.8314		ENSMUSG00000063681	ENSMUSG00000026429
ENSMUSG00000034926	476.27	712.788	698.138	212.145	151.446	273.492		ENSMUSG00000033964	ENSMUSG00000042793
ENSMUSG00000034853	15.7771	49.9229	32.0333	5.61231	14.803	6.25635		ENSMUSG00000033952	ENSMUSG00000097993
ENSMUSG00000028607	366.816	658.243	725.461	276.126	277.841	292.261		ENSMUSG00000089991	ENSMUSG00000031506
ENSMUSG00000028600	145.938	306.933	260.977	24.6942	10.2482	13.4065		ENSMUSG00000104496	ENSMUSG00000026426
ENSMUSG00000028603	1400.21	3754.39	3918.43	1192.05	1112.5	1034.98		ENSMUSG00000026365	ENSMUSG00000087721
ENSMUSG00000028601	48.3172	187.673	154.514	10.1022	9.10952	14.3002		ENSMUSG00000052726	ENSMUSG00000085311
ENSMUSG00000034645	6.90246	18.49	21.6696	0	0	0		ENSMUSG00000102698	ENSMUSG00000026424
ENSMUSG00000028597	83.8156	188.598	177.125	12.3471	0	5.36258		ENSMUSG00000101795	ENSMUSG00000079139
ENSMUSG00000070867	23.6656	216.333	196.911	1.12246	4.55476	1.78753		ENSMUSG00000026361	ENSMUSG00000097680
ENSMUSG00000028717	32.5402	35.1309	48.9921	10.1022	13.6643	12.5127		ENSMUSG00000033849	ENSMUSG00000003051
ENSMUSG00000028713	97.6205	263.482	228.944	13.4695	4.55476	3.57506		ENSMUSG00000089640	ENSMUSG00000041926
ENSMUSG00000028681	31.5541	85.9783	81.9676	7.85723	7.97083	15.194		ENSMUSG00000018196	ENSMUSG00000062580
ENSMUSG00000028542	182.422	114.638	113.059	313.167	386.016	306.561		ENSMUSG00000018199	ENSMUSG00000048096
ENSMUSG00000033295	126.216	481.664	439.045	35.9188	18.219	28.6004		ENSMUSG00000018189	ENSMUSG00000041889
ENSMUSG00000033191	272.154	208.937	222.349	120.103	84.2631	108.145		ENSMUSG00000100455	ENSMUSG00000041879
ENSMUSG00000028645	10789.5	6311.55	6434.93	2211.25	1524.71	2033.31		ENSMUSG00000026360	ENSMUSG00000009418
ENSMUSG00000088552	25.6377	23.1125	24.4961	4.48985	3.41607	0.893764		ENSMUSG00000051079	ENSMUSG00000102474
ENSMUSG00000086683	58.1779	71.1864	78.199	11.2246	15.9417	21.4503		ENSMUSG00000100389	ENSMUSG00000104524
ENSMUSG00000087385	62.1221	40.6779	57.4715	129.083	110.453	84.9076		ENSMUSG00000026358	ENSMUSG00000054412
ENSMUSG00000028631	13.8049	47.1494	43.3392	4.48985	4.55476	1.78753		ENSMUSG00000100441	ENSMUSG00000090399
ENSMUSG00000028654	2.9582	27.735	28.2647	0	0	1.78753		ENSMUSG00000026357	ENSMUSG00000026421
ENSMUSG00000032726	4.93033	32.3574	18.8431	0	0	0		ENSMUSG00000035131	ENSMUSG00000041801
ENSMUSG00000028649	5265.59	5193.83	5297.75	9969.71	12173.7	10665.3		ENSMUSG00000080078	ENSMUSG00000026418
ENSMUSG00000042677	660.664	594.452	498.401	215.513	196.993	185.903		ENSMUSG00000082588	ENSMUSG00000041782
ENSMUSG00000028859	3152.45	2455.47	2464.68	300.82	145.752	125.127		ENSMUSG00000056220	ENSMUSG00000026414
ENSMUSG00000050234	38.4566	76.7334	69.7196	25.8166	18.219	10.7252		ENSMUSG00000077516	ENSMUSG00000101482
ENSMUSG00000042357	5.91639	13.8675	16.0167	2.24492	1.13869	2.68129		ENSMUSG00000097028	ENSMUSG00000026413
ENSMUSG00000062545	2.9582	0.924498	7.53725	94.2868	37.5768	12.5127		ENSMUSG00000032487	ENSMUSG00000026411
ENSMUSG00000028793	2017.49	1948.84	1900.33	1162.87	682.076	817.794		ENSMUSG00000101199	ENSMUSG00000026407
ENSMUSG00000028785	3.94426	48.0739	42.397	2.24492	0	0		ENSMUSG00000097754	ENSMUSG00000086264
ENSMUSG00000047945	2389.24	2823.42	2881.11	122.348	177.636	193.053		ENSMUSG00000099875	ENSMUSG00000041642
ENSMUSG00000023232	25.6377	38.8289	35.8019	8.9797	12.5256	8.93764		ENSMUSG00000100690	ENSMUSG00000087230
ENSMUSG00000025743	1516.57	6441.9	6374.63	590.415	434.98	305.667		ENSMUSG00000006007	ENSMUSG00000041605
ENSMUSG00000028581	1401.2	3786.75	3700.79	1589.41	1103.39	1011.74		ENSMUSG00000102990	ENSMUSG00000097433
ENSMUSG00000028909	11.8328	41.6024	31.0912	1.12246	2.27738	1.78753		ENSMUSG00000006010	ENSMUSG00000041570
ENSMUSG00000102602	73.9549	107.242	98.9264	176.227	444.089	261.873		ENSMUSG00000006005	ENSMUSG00000097403
ENSMUSG00000070720	27.6098	24.037	26.3804	3.36739	0	8.04388		ENSMUSG00000006014	ENSMUSG00000026404
ENSMUSG00000056529	1128.06	1423.73	1444.33	69.5926	60.3506	42.0069		ENSMUSG00000066842	ENSMUSG00000041498
ENSMUSG00000028885	144.952	183.051	179.952	71.8376	68.3214	111.72		ENSMUSG00000102628	ENSMUSG00000099337
ENSMUSG00000037731	1008.75	1798.15	1748.64	367.045	105.898	90.2702		ENSMUSG00000097426	ENSMUSG00000101413
ENSMUSG00000028874	545.294	942.988	894.107	159.39	104.76	57.2009		ENSMUSG00000102095	ENSMUSG00000104414
ENSMUSG00000046694	69.0246	56.3944	47.1078	20.2043	10.2482	15.194		ENSMUSG00000100954	ENSMUSG00000104509
ENSMUSG00000050966	5.91639	6.47149	9.42157	0	0	0		ENSMUSG00000023150	ENSMUSG00000041483
ENSMUSG00000000682	262.294	855.161	842.288	99.8991	48.9637	42.0069		ENSMUSG00000052748	ENSMUSG00000097113
ENSMUSG00000050105	26.6238	47.1494	41.4549	17.9594	4.55476	10.7252		ENSMUSG00000053286	ENSMUSG00000097448
ENSMUSG00000037348	406.259	276.425	293.953	692.559	1253.7	991.184		ENSMUSG00000106406	ENSMUSG00000103953
ENSMUSG00000037306	246.516	518.644	601.096	180.716	179.913	165.346		ENSMUSG00000103928	ENSMUSG00000026398
ENSMUSG00000070691	172.562	370.724	317.507	102.144	137.782	179.647		ENSMUSG00000026484	ENSMUSG00000103038
ENSMUSG00000062157	38.4566	21.2635	26.3804	1.12246	0	0		ENSMUSG00000103238	ENSMUSG00000102277
ENSMUSG00000036995	78.8853	196.918	185.605	14.592	7.97083	4.46882		ENSMUSG00000026483	ENSMUSG00000102142
ENSMUSG00000036856	3.94426	20.339	29.2069	0	4.55476	0.893764		ENSMUSG00000100594	ENSMUSG00000104145
ENSMUSG00000028766	49.3033	128.505	129.075	5.61231	3.41607	4.46882		ENSMUSG00000043019	ENSMUSG00000103427
ENSMUSG00000028755	136.077	56.3944	59.3559	24.6942	11.3869	17.8753		ENSMUSG00000032666	ENSMUSG00000098206
ENSMUSG00000046447	237.642	88.7518	95.1578	404.086	571.623	376.275		ENSMUSG00000014980	ENSMUSG00000104197
ENSMUSG00000041193	9.86066	19.4145	11.3059	1.12246	0	0.893764		ENSMUSG00000032649	ENSMUSG00000026395
ENSMUSG00000028751	2.9582	17.5655	13.1902	0	2.27738	0.893764		ENSMUSG00000026482	ENSMUSG00000104291
ENSMUSG00000041120	340.193	453.004	411.722	30.3065	13.6643	41.1131		ENSMUSG00000086145	ENSMUSG00000026393
ENSMUSG00000028737	77.8992	207.088	208.217	70.7151	50.1024	60.7759		ENSMUSG00000080950	ENSMUSG00000102651
ENSMUSG00000078234	22.6795	470.57	458.83	0	0	1.78753		ENSMUSG00000055547	ENSMUSG00000102448
ENSMUSG00000040972	6.90246	29.5839	39.5706	0	0	0		ENSMUSG00000008475	ENSMUSG00000019230
ENSMUSG00000025330	36.4844	80.4314	64.0666	0	0	0		ENSMUSG00000026480	ENSMUSG00000079283
ENSMUSG00000060572	67.0525	71.1864	65.951	11.2246	4.55476	15.194		ENSMUSG00000042772	ENSMUSG00000102365
ENSMUSG00000006221	240.6	90.6008	92.3313	276.126	380.323	597.928		ENSMUSG00000100394	ENSMUSG00000056268
ENSMUSG00000040740	2.9582	24.037	39.5706	0	1.13869	3.57506		ENSMUSG00000042751	ENSMUSG00000104436
ENSMUSG00000040659	1839.01	2998.15	3071.43	1149.4	940.558	771.318		ENSMUSG00000026479	ENSMUSG00000104900
ENSMUSG00000040616	67.0525	184.9	195.969	76.3274	45.5476	47.3695		ENSMUSG00000026478	ENSMUSG00000102157
ENSMUSG00000040606	21.6934	36.0554	53.7029	16.8369	12.5256	9.8314		ENSMUSG00000103818	ENSMUSG00000105936
ENSMUSG00000028599	3235.28	3477.96	3534.97	1021.44	1030.51	839.244		ENSMUSG00000079138	ENSMUSG00000102243
ENSMUSG00000028602	15.7771	16.641	32.0333	5.61231	5.69345	0.893764		ENSMUSG00000073538	ENSMUSG00000063681
ENSMUSG00000078502	20.7074	57.3189	81.9676	7.85723	6.83214	1.78753		ENSMUSG00000042708	ENSMUSG00000033964
ENSMUSG00000084350	59.1639	189.522	214.812	40.4086	35.2994	48.2633		ENSMUSG00000064435	ENSMUSG00000033952
ENSMUSG00000070605	42.4008	151.618	127.191	22.4492	15.9417	17.8753		ENSMUSG00000103543	ENSMUSG00000070594
ENSMUSG00000063245	26.6238	50.8474	57.4715	15.7145	9.10952	10.7252		ENSMUSG00000042699	ENSMUSG00000033898
ENSMUSG00000067916	79.8713	306.933	293.953	68.4702	53.5185	38.4318		ENSMUSG00000042684	ENSMUSG00000089991
ENSMUSG00000078496	5.91639	20.339	16.9588	1.12246	1.13869	0.893764		ENSMUSG00000099858	ENSMUSG00000104496
ENSMUSG00000066000	160.729	189.522	200.679	98.7767	56.9345	90.2702		ENSMUSG00000042671	ENSMUSG00000085867
ENSMUSG00000029005	53.2476	97.0723	105.522	7.85723	2.27738	7.15011		ENSMUSG00000102404	ENSMUSG00000026365
ENSMUSG00000028989	6.90246	24.037	16.9588	44.8985	40.9929	48.2633		ENSMUSG00000100334	ENSMUSG00000052726
ENSMUSG00000028977	11.8328	97.9968	56.5294	21.3268	13.6643	7.15011		ENSMUSG00000026475	ENSMUSG00000102698
ENSMUSG00000028961	3288.53	6561.16	6744.9	2110.23	2054.2	2324.68		ENSMUSG00000099568	ENSMUSG00000104147
ENSMUSG00000039936	317.513	1180.58	1210.67	333.371	255.067	175.178		ENSMUSG00000066800	ENSMUSG00000101795
ENSMUSG00000028980	1223.71	2093.99	2076.51	732.968	767.477	722.161		ENSMUSG00000045968	ENSMUSG00000026361
ENSMUSG00000028976	17.7492	159.014	154.514	0	0	0		ENSMUSG00000026473	ENSMUSG00000033849
ENSMUSG00000028972	24.6516	15.7165	10.3637	5.61231	1.13869	3.57506		ENSMUSG00000101903	ENSMUSG00000089640
ENSMUSG00000028965	2013.55	832.973	816.85	646.538	503.301	639.041		ENSMUSG00000004110	ENSMUSG00000018196
ENSMUSG00000028957	357.942	195.069	196.911	62.8579	74.0149	98.314		ENSMUSG00000096950	ENSMUSG00000018199
ENSMUSG00000078350	17.7492	48.0739	59.3559	5.61231	9.10952	0.893764		ENSMUSG00000056708	ENSMUSG00000018189
ENSMUSG00000039410	176.506	177.504	143.208	235.717	481.666	421.857		ENSMUSG00000026471	ENSMUSG00000100455
ENSMUSG00000029059	45.359	218.182	268.515	17.9594	22.7738	13.4065		ENSMUSG00000026470	ENSMUSG00000026360
ENSMUSG00000084803	137.063	69.3374	74.4304	245.819	179.913	172.496		ENSMUSG00000104181	ENSMUSG00000026358
ENSMUSG00000086682	22.6795	34.2064	31.0912	67.3477	84.2631	50.0508		ENSMUSG00000033722	ENSMUSG00000026357
ENSMUSG00000029061	101.565	146.995	171.472	8.9797	5.69345	7.15011		ENSMUSG00000026469	ENSMUSG00000035131
ENSMUSG00000042116	373.719	311.556	257.209	72.96	78.5697	63.4572		ENSMUSG00000073535	ENSMUSG00000080078
ENSMUSG00000073679	3.94426	8.32049	4.71078	16.8369	25.0512	18.769		ENSMUSG00000033701	ENSMUSG00000085822
ENSMUSG00000029070	1152.71	873.651	930.851	1496.24	2533.59	2166.48		ENSMUSG00000026468	ENSMUSG00000082588
ENSMUSG00000023571	78.8853	234.823	177.125	57.2456	48.9637	47.3695		ENSMUSG00000033684	ENSMUSG00000056220
ENSMUSG00000035692	942.679	2359.32	2424.17	47.1434	25.0512	40.2194		ENSMUSG00000033671	ENSMUSG00000097028
ENSMUSG00000078349	73.9549	82.2804	77.2568	35.9188	22.7738	26.8129		ENSMUSG00000103717	ENSMUSG00000032487
ENSMUSG00000078486	67.0525	61.0169	61.2402	154.9	127.533	141.215		ENSMUSG00000103771	ENSMUSG00000101199
ENSMUSG00000008307	131.147	124.807	100.811	255.921	264.176	262.767		ENSMUSG00000102837	ENSMUSG00000097754
ENSMUSG00000105950	6.90246	14.792	14.1323	42.6536	118.424	97.4203		ENSMUSG00000102833	ENSMUSG00000099875
ENSMUSG00000044674	323.43	387.365	382.516	105.511	91.0952	100.102		ENSMUSG00000026466	ENSMUSG00000006010
ENSMUSG00000073234	106.495	75.8089	76.3147	351.331	97.9274	187.69		ENSMUSG00000102964	ENSMUSG00000006005
ENSMUSG00000012428	1545.17	3689.67	3718.69	26.9391	14.803	33.0693		ENSMUSG00000050565	ENSMUSG00000006014
ENSMUSG00000040254	33.5262	67.4884	66.8931	3.36739	3.41607	2.68129		ENSMUSG00000060985	ENSMUSG00000066842
ENSMUSG00000105334	1.97213	1.849	0.942157	8.9797	17.0804	7.15011		ENSMUSG00000026602	ENSMUSG00000102628
ENSMUSG00000105750	2.9582	2.7735	1.88431	6.73477	17.0804	17.8753		ENSMUSG00000026601	ENSMUSG00000097426
ENSMUSG00000105041	161.715	118.336	90.447	325.514	192.439	235.06		ENSMUSG00000078193	ENSMUSG00000102095
ENSMUSG00000104626	131.147	119.26	114.001	299.697	201.548	247.573		ENSMUSG00000026600	ENSMUSG00000100954
ENSMUSG00000105366	1138.91	767.334	679.295	2634.42	1894.78	2198.66		ENSMUSG00000103199	ENSMUSG00000023150
ENSMUSG00000105833	17.7492	3.69799	0.942157	42.6536	38.7155	38.4318		ENSMUSG00000101523	ENSMUSG00000052748
ENSMUSG00000090991	20.7074	11.094	8.47941	51.6333	64.9054	61.6697		ENSMUSG00000026596	ENSMUSG00000053286
ENSMUSG00000028864	286.945	193.22	185.605	446.74	618.309	760.593		ENSMUSG00000104293	ENSMUSG00000106406
ENSMUSG00000109903	171.575	48.9984	55.5872	153.777	251.651	273.492		ENSMUSG00000060519	ENSMUSG00000103928
ENSMUSG00000028780	101.565	249.615	258.151	4.48985	0	15.194		ENSMUSG00000033557	ENSMUSG00000026484
ENSMUSG00000002944	949.581	5658.85	5675.55	676.845	310.863	313.711		ENSMUSG00000026594	ENSMUSG00000103238
ENSMUSG00000057614	76.9131	566.718	549.277	12.3471	9.10952	1.78753		ENSMUSG00000101964	ENSMUSG00000026483
ENSMUSG00000039934	770.117	729.429	749.957	400.719	330.22	278.854		ENSMUSG00000033544	ENSMUSG00000100594
ENSMUSG00000039899	1180.32	3818.18	3725.29	499.496	198.132	224.335		ENSMUSG00000102960	ENSMUSG00000043019
ENSMUSG00000048520	13.8049	14.792	15.0745	4.48985	0	0.893764		ENSMUSG00000026592	ENSMUSG00000032666
ENSMUSG00000039883	158.757	198.767	167.704	4.48985	6.83214	3.57506		ENSMUSG00000109913	ENSMUSG00000014980
ENSMUSG00000042453	8.87459	31.4329	24.4961	1.12246	2.27738	0.893764		ENSMUSG00000070565	ENSMUSG00000032649
ENSMUSG00000073147	311.597	213.559	236.481	573.578	734.455	671.217		ENSMUSG00000102326	ENSMUSG00000026482
ENSMUSG00000104765	5.91639	2.7735	1.88431	15.7145	33.022	20.5566		ENSMUSG00000087632	ENSMUSG00000086145
ENSMUSG00000105042	1.97213	1.849	0	4.48985	17.0804	12.5127		ENSMUSG00000103808	ENSMUSG00000080950
ENSMUSG00000105987	229.753	230.2	227.06	569.088	463.447	516.596		ENSMUSG00000049881	ENSMUSG00000008475
ENSMUSG00000106665	13.8049	16.641	25.4382	52.7557	77.431	55.4134		ENSMUSG00000033488	ENSMUSG00000026480
ENSMUSG00000028978	128.189	317.103	281.705	66.2253	55.7958	66.1385		ENSMUSG00000087093	ENSMUSG00000042772
ENSMUSG00000043833	14.791	34.2064	37.6863	10.1022	11.3869	5.36258		ENSMUSG00000026589	ENSMUSG00000100394
ENSMUSG00000097236	4.93033	3.69799	4.71078	20.2043	12.5256	16.0878		ENSMUSG00000026587	ENSMUSG00000042751
ENSMUSG00000106241	5.91639	4.62249	3.76863	14.592	21.6351	30.388		ENSMUSG00000073530	ENSMUSG00000026479
ENSMUSG00000056367	6.90246	18.49	29.2069	2.24492	0	0		ENSMUSG00000040782	ENSMUSG00000026478
ENSMUSG00000061576	7.88853	16.641	10.3637	1.12246	0	0		ENSMUSG00000103572	ENSMUSG00000103818
ENSMUSG00000045294	1516.57	3174.73	3038.45	1153.89	787.974	1319.2		ENSMUSG00000103186	ENSMUSG00000079138
ENSMUSG00000025746	1084.67	769.183	724.518	533.169	193.577	167.134		ENSMUSG00000089536	ENSMUSG00000073538
ENSMUSG00000106300	1.97213	3.69799	0	10.1022	21.6351	11.6189		ENSMUSG00000103289	ENSMUSG00000042708
ENSMUSG00000053214	239.614	284.745	276.994	593.782	1049.87	1256.63		ENSMUSG00000015829	ENSMUSG00000103543
ENSMUSG00000049265	872.668	1134.36	1030.72	1073.07	2575.72	3003.94		ENSMUSG00000073528	ENSMUSG00000042699
ENSMUSG00000101678	8.87459	21.2635	10.3637	42.6536	36.4381	28.6004		ENSMUSG00000090394	ENSMUSG00000042684
ENSMUSG00000107120	29.582	35.1309	30.149	61.7354	112.73	63.4572		ENSMUSG00000026729	ENSMUSG00000099858
ENSMUSG00000107352	38.4566	28.6594	31.0912	84.1847	115.008	74.1824		ENSMUSG00000026725	ENSMUSG00000042671
ENSMUSG00000107277	7.88853	7.39599	5.65294	30.3065	25.0512	17.8753		ENSMUSG00000058267	ENSMUSG00000100334
ENSMUSG00000037379	251.447	347.611	316.565	105.511	30.7446	94.739		ENSMUSG00000014226	ENSMUSG00000026475
ENSMUSG00000054252	15.7771	24.9615	21.6696	3.36739	0	0.893764		ENSMUSG00000103006	ENSMUSG00000099568
ENSMUSG00000048142	44.373	672.11	570.005	5.61231	2.27738	1.78753		ENSMUSG00000026721	ENSMUSG00000066800
ENSMUSG00000029096	377.663	1303.54	1330.33	61.7354	92.2339	125.127		ENSMUSG00000104302	ENSMUSG00000100183
ENSMUSG00000036553	96.6344	342.989	332.581	40.4086	62.628	56.3071		ENSMUSG00000103522	ENSMUSG00000042641
ENSMUSG00000029095	3.94426	33.2819	42.397	2.24492	0	4.46882		ENSMUSG00000103693	ENSMUSG00000045968
ENSMUSG00000029093	31.5541	68.4129	66.8931	21.3268	5.69345	10.7252		ENSMUSG00000104026	ENSMUSG00000026473
ENSMUSG00000062329	3.94426	12.0185	8.47941	0	0	0		ENSMUSG00000104020	ENSMUSG00000101903
ENSMUSG00000048450	485.144	257.935	260.035	1020.32	1310.63	1180.66		ENSMUSG00000103432	ENSMUSG00000100502
ENSMUSG00000029126	138.049	180.277	160.167	4.48985	3.41607	8.93764		ENSMUSG00000103200	ENSMUSG00000100627
ENSMUSG00000039782	629.11	1313.71	1318.08	347.963	403.096	476.376		ENSMUSG00000103632	ENSMUSG00000004110
ENSMUSG00000061535	21.6934	41.6024	30.149	1.12246	2.27738	5.36258		ENSMUSG00000040423	ENSMUSG00000101880
ENSMUSG00000039753	3264.86	4088.13	4200.13	1675.84	1752.44	1789.32		ENSMUSG00000103343	ENSMUSG00000096950
ENSMUSG00000104728	40.4287	128.505	106.464	29.184	36.4381	39.3256		ENSMUSG00000103846	ENSMUSG00000056708
ENSMUSG00000106609	55.2197	68.4129	67.8353	0	0	0		ENSMUSG00000103739	ENSMUSG00000026471
ENSMUSG00000029082	731.661	1747.3	1701.53	71.8376	45.5476	54.5196		ENSMUSG00000026715	ENSMUSG00000026470
ENSMUSG00000029084	554.169	1549.46	1580.94	434.393	280.118	202.884		ENSMUSG00000103222	ENSMUSG00000104181
ENSMUSG00000087281	12.8189	28.6594	30.149	3.36739	5.69345	4.46882		ENSMUSG00000103680	ENSMUSG00000033722
ENSMUSG00000039706	103.537	77.6579	92.3313	19.0819	37.5768	33.0693		ENSMUSG00000043467	ENSMUSG00000103670
ENSMUSG00000031558	6913.31	8320.49	8599.06	26440.7	26458.6	22434.4		ENSMUSG00000104016	ENSMUSG00000026469
ENSMUSG00000106214	6.90246	3.69799	7.53725	29.184	34.1607	36.6443		ENSMUSG00000053332	ENSMUSG00000073535
ENSMUSG00000105502	0.986066	9.24498	2.82647	21.3268	21.6351	25.0254		ENSMUSG00000026709	ENSMUSG00000033701
ENSMUSG00000072941	625.166	1212.02	1179.58	143.675	86.5405	168.921		ENSMUSG00000026708	ENSMUSG00000026468
ENSMUSG00000039252	195.241	455.778	408.896	22.4492	9.10952	48.2633		ENSMUSG00000026705	ENSMUSG00000033684
ENSMUSG00000029189	108.467	222.804	231.771	4.48985	3.41607	8.04388		ENSMUSG00000102817	ENSMUSG00000102299
ENSMUSG00000106807	3.94426	36.9799	32.9755	3.36739	3.41607	6.25635		ENSMUSG00000026701	ENSMUSG00000033671
ENSMUSG00000104821	0.986066	0	0.942157	7.85723	14.803	19.6628		ENSMUSG00000026700	ENSMUSG00000102837
ENSMUSG00000037999	29.582	121.109	144.15	7.85723	1.13869	4.46882		ENSMUSG00000066755	ENSMUSG00000102833
ENSMUSG00000044827	298.778	739.599	835.693	257.044	218.629	143.002		ENSMUSG00000040323	ENSMUSG00000026466
ENSMUSG00000051498	185.38	279.199	267.572	97.6542	83.1244	68.8198		ENSMUSG00000000817	ENSMUSG00000102964
ENSMUSG00000029195	35.4984	276.425	265.688	5.61231	5.69345	3.57506		ENSMUSG00000103625	ENSMUSG00000050565
ENSMUSG00000104641	12.8189	10.1695	11.3059	24.6942	30.7446	25.9192		ENSMUSG00000040297	ENSMUSG00000060985
ENSMUSG00000106978	27.6098	20.339	24.4961	57.2456	46.6863	46.4757		ENSMUSG00000102254	ENSMUSG00000026601
ENSMUSG00000037795	609.389	673.035	634.071	1199.91	1431.33	1295.96		ENSMUSG00000103158	ENSMUSG00000078193
ENSMUSG00000029204	59.1639	108.166	119.654	49.3883	47.825	26.8129		ENSMUSG00000026698	ENSMUSG00000026600
ENSMUSG00000054598	36.4844	28.6594	28.2647	8.9797	6.83214	7.15011		ENSMUSG00000040265	ENSMUSG00000103199
ENSMUSG00000070780	236.656	828.351	757.494	178.471	128.672	129.596		ENSMUSG00000090260	ENSMUSG00000101523
ENSMUSG00000029206	16.7631	8.32049	16.0167	33.6739	74.0149	40.2194		ENSMUSG00000078190	ENSMUSG00000026596
ENSMUSG00000037736	17.7492	58.2434	64.0666	1.12246	3.41607	8.93764		ENSMUSG00000026694	ENSMUSG00000104293
ENSMUSG00000092060	222.851	220.031	231.771	57.2456	31.8833	29.4942		ENSMUSG00000026696	ENSMUSG00000060519
ENSMUSG00000097840	14.791	22.188	18.8431	0	3.41607	0.893764		ENSMUSG00000026697	ENSMUSG00000033557
ENSMUSG00000029209	46.3451	115.562	122.48	29.184	25.0512	33.0693		ENSMUSG00000040225	ENSMUSG00000046057
ENSMUSG00000046808	176.506	416.024	416.433	99.8991	58.0732	60.7759		ENSMUSG00000098259	ENSMUSG00000026594
ENSMUSG00000029217	81.8435	242.219	275.11	26.9391	63.7667	42.9007		ENSMUSG00000026692	ENSMUSG00000033544
ENSMUSG00000088268	2.9582	0	3.76863	14.592	17.0804	9.8314		ENSMUSG00000040181	ENSMUSG00000102960
ENSMUSG00000070733	1932.69	1549.46	1563.98	3612.08	4124.34	3320.33		ENSMUSG00000040170	ENSMUSG00000070565
ENSMUSG00000107171	15.7771	13.8675	11.3059	47.1434	81.9857	53.6258		ENSMUSG00000095576	ENSMUSG00000102326
ENSMUSG00000106958	40.4287	51.7719	38.6284	106.634	103.621	96.5265		ENSMUSG00000026691	ENSMUSG00000087632
ENSMUSG00000107165	2.9582	3.69799	5.65294	19.0819	50.1024	28.6004		ENSMUSG00000026586	ENSMUSG00000103808
ENSMUSG00000029231	11377.2	8833.58	9005.13	21443.5	22150.9	19851.4		ENSMUSG00000092188	ENSMUSG00000049881
ENSMUSG00000107245	10.8467	7.39599	6.5951	31.4289	25.0512	33.0693		ENSMUSG00000096984	ENSMUSG00000033488
ENSMUSG00000005672	103.537	216.333	170.53	96.5317	72.8762	23.2379		ENSMUSG00000103195	ENSMUSG00000026589
ENSMUSG00000062960	448.66	835.747	816.85	206.533	170.804	205.566		ENSMUSG00000040124	ENSMUSG00000026587
ENSMUSG00000059325	47.3312	76.7334	86.6784	17.9594	13.6643	8.04388		ENSMUSG00000088951	ENSMUSG00000073530
ENSMUSG00000036256	736.591	1379.35	1450.92	184.084	146.891	195.734		ENSMUSG00000101869	ENSMUSG00000040782
ENSMUSG00000048764	12.8189	8.32049	7.53725	1.12246	0	0		ENSMUSG00000102117	ENSMUSG00000103572
ENSMUSG00000060961	90.7181	301.386	358.962	6.73477	2.27738	12.5127		ENSMUSG00000026585	ENSMUSG00000103186
ENSMUSG00000043635	11.8328	13.8675	18.8431	1.12246	3.41607	1.78753		ENSMUSG00000026584	ENSMUSG00000089536
ENSMUSG00000029370	14.791	36.9799	50.8765	2.24492	3.41607	2.68129		ENSMUSG00000041406	ENSMUSG00000015829
ENSMUSG00000029371	1798.58	3330.04	3539.68	22.4492	2.27738	5.36258		ENSMUSG00000041396	ENSMUSG00000103225
ENSMUSG00000029372	134.105	170.108	164.877	6.73477	7.97083	8.04388		ENSMUSG00000026582	ENSMUSG00000090394
ENSMUSG00000029373	757.299	1480.12	1518.76	26.9391	156.001	150.152		ENSMUSG00000026581	ENSMUSG00000026729
ENSMUSG00000029379	2122.01	2887.21	2823.64	3.36739	1.13869	3.57506		ENSMUSG00000026580	ENSMUSG00000026725
ENSMUSG00000029375	2.9582	54.5454	41.4549	0	0	0		ENSMUSG00000026579	ENSMUSG00000058267
ENSMUSG00000029380	2382.33	2309.4	2432.65	75.205	5.69345	16.0878		ENSMUSG00000040918	ENSMUSG00000014226
ENSMUSG00000058427	11753.9	10914.6	11011.9	8.9797	5.69345	10.7252		ENSMUSG00000026578	ENSMUSG00000103006
ENSMUSG00000029377	7840.21	6299.53	6409.49	17659.7	11256	14500.4		ENSMUSG00000026577	ENSMUSG00000026721
ENSMUSG00000034981	122.272	811.71	766.915	16.8369	2.27738	21.4503		ENSMUSG00000026575	ENSMUSG00000103522
ENSMUSG00000029403	51.2754	92.4498	111.174	49.3883	30.7446	30.388		ENSMUSG00000103493	ENSMUSG00000103693
ENSMUSG00000029413	272.154	899.537	898.817	331.126	176.497	171.603		ENSMUSG00000026576	ENSMUSG00000104026
ENSMUSG00000034842	58.1779	453.929	462.599	3.36739	5.69345	7.15011		ENSMUSG00000104011	ENSMUSG00000103432
ENSMUSG00000034855	941.693	1910.01	1860.76	103.267	15.9417	20.5566		ENSMUSG00000103383	ENSMUSG00000102172
ENSMUSG00000060183	102.551	379.969	358.962	5.61231	1.13869	1.78753		ENSMUSG00000102897	ENSMUSG00000103200
ENSMUSG00000047963	16.7631	38.8289	36.7441	8.9797	2.27738	6.25635		ENSMUSG00000026574	ENSMUSG00000103632
ENSMUSG00000107019	29.582	42.5269	46.1657	116.736	125.256	113.508		ENSMUSG00000103659	ENSMUSG00000104053
ENSMUSG00000083700	9.86066	8.32049	9.42157	31.4289	26.1899	21.4503		ENSMUSG00000104117	ENSMUSG00000040423
ENSMUSG00000029335	49.3033	132.203	124.365	6.73477	9.10952	11.6189		ENSMUSG00000103320	ENSMUSG00000103343
ENSMUSG00000029334	10649.5	7195.37	7292.29	17534	15490.7	17272.9		ENSMUSG00000101189	ENSMUSG00000103739
ENSMUSG00000029322	1119.18	4246.22	4383.85	132.451	58.0732	49.157		ENSMUSG00000040848	ENSMUSG00000026715
ENSMUSG00000085269	43.3869	35.1309	40.5127	97.6542	167.388	98.314		ENSMUSG00000040843	ENSMUSG00000103222
ENSMUSG00000104761	20.7074	26.8105	24.4961	61.7354	42.1316	47.3695		ENSMUSG00000102302	ENSMUSG00000103680
ENSMUSG00000105607	11.8328	12.0185	12.248	33.6739	46.6863	32.1755		ENSMUSG00000040836	ENSMUSG00000043467
ENSMUSG00000029314	361.886	1342.37	1407.58	231.227	78.5697	95.6327		ENSMUSG00000026571	ENSMUSG00000104016
ENSMUSG00000106586	163.687	112.789	99.8686	333.371	472.557	387		ENSMUSG00000104427	ENSMUSG00000053332
ENSMUSG00000029321	90.7181	224.653	277.936	12.3471	4.55476	18.769		ENSMUSG00000026568	ENSMUSG00000026709
ENSMUSG00000029307	818.435	672.11	676.468	649.906	4788.19	10572.3		ENSMUSG00000103763	ENSMUSG00000026708
ENSMUSG00000029304	95775.6	79474.5	80251	92067.7	203280	219958		ENSMUSG00000026567	ENSMUSG00000026705
ENSMUSG00000105954	247.503	444.684	488.979	502.863	996.354	1176.19		ENSMUSG00000026566	ENSMUSG00000044835
ENSMUSG00000097392	111.425	148.844	116.827	239.084	281.257	258.298		ENSMUSG00000103098	ENSMUSG00000049160
ENSMUSG00000029299	36.4844	82.2804	78.199	207.655	129.811	115.296		ENSMUSG00000104517	ENSMUSG00000102817
ENSMUSG00000029298	525.573	1214.79	1237.99	325.514	153.723	146.577		ENSMUSG00000040723	ENSMUSG00000026701
ENSMUSG00000105096	10.8467	122.958	70.6617	17.9594	2.27738	3.57506		ENSMUSG00000040713	ENSMUSG00000026700
ENSMUSG00000092021	5.91639	102.619	137.555	2.24492	1.13869	0.893764		ENSMUSG00000005763	ENSMUSG00000066755
ENSMUSG00000105826	16.7631	16.641	18.8431	48.2659	63.7667	63.4572		ENSMUSG00000026565	ENSMUSG00000040323
ENSMUSG00000106671	3.94426	5.54699	6.5951	21.3268	22.7738	21.4503		ENSMUSG00000026564	ENSMUSG00000000817
ENSMUSG00000029270	214.962	330.046	339.176	84.1847	119.563	156.409		ENSMUSG00000040612	ENSMUSG00000103625
ENSMUSG00000029490	92.6902	172.881	172.415	60.613	25.0512	13.4065		ENSMUSG00000103400	ENSMUSG00000040297
ENSMUSG00000097140	16.7631	24.037	18.8431	65.1028	95.65	62.5635		ENSMUSG00000026563	ENSMUSG00000102254
ENSMUSG00000029499	24.6516	72.1109	76.3147	11.2246	9.10952	8.04388		ENSMUSG00000040596	ENSMUSG00000026698
ENSMUSG00000033316	4.93033	23.1125	19.7853	1.12246	0	0.893764		ENSMUSG00000084093	ENSMUSG00000040265
ENSMUSG00000070576	16.7631	24.9615	22.6118	4.48985	4.55476	6.25635		ENSMUSG00000086925	ENSMUSG00000078190
ENSMUSG00000097767	12.8189	7.39599	22.6118	0	0	3.57506		ENSMUSG00000097823	ENSMUSG00000026694
ENSMUSG00000072720	1.97213	0	1.88431	7.85723	21.6351	16.9815		ENSMUSG00000060568	ENSMUSG00000026696
ENSMUSG00000063430	2.9582	18.49	26.3804	0	1.13869	0		ENSMUSG00000026558	ENSMUSG00000026697
ENSMUSG00000042190	261.307	1340.52	1305.83	148.165	185.607	165.346		ENSMUSG00000103139	ENSMUSG00000040225
ENSMUSG00000054675	1565.87	969.799	945.925	2689.42	5487.35	4962.18		ENSMUSG00000102909	ENSMUSG00000098259
ENSMUSG00000048163	402.315	828.351	756.552	178.471	84.2631	74.1824		ENSMUSG00000052428	ENSMUSG00000026692
ENSMUSG00000044339	27.6098	32.3574	26.3804	7.85723	12.5256	10.7252		ENSMUSG00000095752	ENSMUSG00000040181
ENSMUSG00000042010	195.241	2484.13	2211.24	29.184	48.9637	43.7944		ENSMUSG00000026687	ENSMUSG00000040170
ENSMUSG00000041939	247.503	346.687	353.309	125.716	105.898	145.684		ENSMUSG00000026688	ENSMUSG00000095576
ENSMUSG00000014158	79.8713	404.93	367.441	43.776	59.2119	56.3071		ENSMUSG00000093538	ENSMUSG00000026691
ENSMUSG00000092486	53.2476	45.3004	65.951	33.6739	21.6351	25.0254		ENSMUSG00000052534	ENSMUSG00000071890
ENSMUSG00000029561	1239.48	4064.09	4119.11	176.227	53.5185	68.8198		ENSMUSG00000103780	ENSMUSG00000026586
ENSMUSG00000087477	32.5402	59.1679	59.3559	2.24492	1.13869	2.68129		ENSMUSG00000102594	ENSMUSG00000092188
ENSMUSG00000041827	1029.45	2465.64	2459.97	65.1028	40.9929	53.6258		ENSMUSG00000026683	ENSMUSG00000096984
ENSMUSG00000041697	1460.36	1545.76	1567.75	837.357	687.769	749.868		ENSMUSG00000026678	ENSMUSG00000103195
ENSMUSG00000054256	14.791	37.9044	30.149	1.12246	4.55476	8.93764		ENSMUSG00000038530	ENSMUSG00000040124
ENSMUSG00000061288	283.987	667.488	665.163	270.513	247.096	197.522		ENSMUSG00000026675	ENSMUSG00000088951
ENSMUSG00000029361	3.94426	7.39599	8.47941	0	0	0		ENSMUSG00000097503	ENSMUSG00000101869
ENSMUSG00000106798	0	0	0	4.48985	10.2482	9.8314		ENSMUSG00000026674	ENSMUSG00000102117
ENSMUSG00000107116	6.90246	4.62249	5.65294	17.9594	29.606	16.9815		ENSMUSG00000026670	ENSMUSG00000026585
ENSMUSG00000018604	52.2615	119.26	104.579	22.4492	45.5476	42.9007		ENSMUSG00000104266	ENSMUSG00000026584
ENSMUSG00000018263	3.94426	6.47149	5.65294	0	0	0		ENSMUSG00000103908	ENSMUSG00000041406
ENSMUSG00000029596	6.90246	29.5839	31.0912	0	0	1.78753		ENSMUSG00000026667	ENSMUSG00000041396
ENSMUSG00000029602	21.6934	10.1695	14.1323	3.36739	3.41607	1.78753		ENSMUSG00000102418	ENSMUSG00000026582
ENSMUSG00000032690	1155.67	2731.89	2818.93	195.308	34.1607	63.4572		ENSMUSG00000102752	ENSMUSG00000026581
ENSMUSG00000107075	8.87459	30.5084	25.4382	3.36739	0	1.78753		ENSMUSG00000038473	ENSMUSG00000026580
ENSMUSG00000032661	750.396	2252.08	2231.97	55.0006	14.803	18.769		ENSMUSG00000038463	ENSMUSG00000090081
ENSMUSG00000001166	33.5262	49.9229	64.0666	6.73477	12.5256	9.8314		ENSMUSG00000026663	ENSMUSG00000086593
ENSMUSG00000029605	166.645	265.331	231.771	59.4905	30.7446	33.963		ENSMUSG00000096547	ENSMUSG00000026579
ENSMUSG00000066861	205.102	799.691	886.569	32.5514	3.41607	21.4503		ENSMUSG00000053925	ENSMUSG00000040918
ENSMUSG00000052776	453.59	1598.46	1659.14	75.205	29.606	33.963		ENSMUSG00000026659	ENSMUSG00000026578
ENSMUSG00000042726	1114.25	2297.38	2255.52	665.62	475.973	454.032		ENSMUSG00000096968	ENSMUSG00000026577
ENSMUSG00000042647	44.373	78.5824	79.1411	24.6942	30.7446	22.3441		ENSMUSG00000070524	ENSMUSG00000026575
ENSMUSG00000029465	1400.21	2461.01	2288.5	920.419	940.558	971.521		ENSMUSG00000038421	ENSMUSG00000026576
ENSMUSG00000054434	120.3	367.95	385.342	60.613	52.3798	61.6697		ENSMUSG00000089838	ENSMUSG00000026574
ENSMUSG00000045502	2226.54	1227.73	1221.98	28.0616	12.5256	2.68129		ENSMUSG00000026656	ENSMUSG00000103659
ENSMUSG00000049241	22.6795	208.012	195.969	2.24492	0	1.78753		ENSMUSG00000103676	ENSMUSG00000104117
ENSMUSG00000029408	22.6795	72.1109	75.3725	6.73477	11.3869	6.25635		ENSMUSG00000104340	ENSMUSG00000026573
ENSMUSG00000029482	1253.29	2671.8	2562.67	1123.58	850.602	991.184		ENSMUSG00000059089	ENSMUSG00000026572
ENSMUSG00000044017	432.883	1200.92	1208.79	8.9797	7.97083	27.7067		ENSMUSG00000059498	ENSMUSG00000040848
ENSMUSG00000029436	5.91639	12.0185	9.42157	0	0	0.893764		ENSMUSG00000026649	ENSMUSG00000040843
ENSMUSG00000025537	7.88853	51.7719	55.5872	6.73477	3.41607	8.04388		ENSMUSG00000058076	ENSMUSG00000102302
ENSMUSG00000107118	4.93033	0.924498	5.65294	19.0819	33.022	26.8129		ENSMUSG00000056569	ENSMUSG00000040836
ENSMUSG00000106757	2.9582	3.69799	0.942157	12.3471	22.7738	13.4065		ENSMUSG00000038370	ENSMUSG00000026571
ENSMUSG00000034040	90.7181	153.467	148.861	5.61231	2.27738	11.6189		ENSMUSG00000005674	ENSMUSG00000104427
ENSMUSG00000029673	42.4008	81.3559	92.3313	13.4695	6.83214	4.46882		ENSMUSG00000005681	ENSMUSG00000102401
ENSMUSG00000015950	628.124	1545.76	1547.96	225.615	152.585	210.928		ENSMUSG00000058715	ENSMUSG00000026568
ENSMUSG00000107000	55.2197	51.7719	50.8765	115.614	159.417	121.552		ENSMUSG00000013593	ENSMUSG00000103763
ENSMUSG00000029675	279.057	941.139	912.95	52.7557	68.3214	42.9007		ENSMUSG00000006403	ENSMUSG00000026567
ENSMUSG00000047501	0.986066	63.7904	40.5127	1.12246	0	0		ENSMUSG00000052423	ENSMUSG00000026566
ENSMUSG00000070473	0	42.5269	31.0912	1.12246	0	1.78753		ENSMUSG00000062729	ENSMUSG00000103098
ENSMUSG00000005373	40.4287	927.272	980.785	6.73477	2.27738	1.78753		ENSMUSG00000053483	ENSMUSG00000040723
ENSMUSG00000004814	40.4287	137.75	133.786	3.36739	5.69345	4.46882		ENSMUSG00000062963	ENSMUSG00000040713
ENSMUSG00000004951	99.5926	157.165	109.29	15.7145	4.55476	12.5127		ENSMUSG00000103983	ENSMUSG00000089829
ENSMUSG00000004952	240.6	750.693	690.601	203.166	145.752	100.995		ENSMUSG00000013973	ENSMUSG00000005763
ENSMUSG00000005057	319.485	574.113	596.385	113.369	129.811	108.145		ENSMUSG00000013997	ENSMUSG00000026565
ENSMUSG00000102415	21.6934	7.39599	11.3059	37.0412	30.7446	40.2194		ENSMUSG00000006412	ENSMUSG00000026564
ENSMUSG00000104369	21.6934	23.1125	18.8431	50.5108	40.9929	64.351		ENSMUSG00000102929	ENSMUSG00000040612
ENSMUSG00000001739	35.4984	79.5069	78.199	26.9391	15.9417	15.194		ENSMUSG00000006411	ENSMUSG00000103400
ENSMUSG00000037411	5776.37	9807.08	9735.3	1523.18	576.177	782.043		ENSMUSG00000048865	ENSMUSG00000026563
ENSMUSG00000047182	3.94426	99.8458	73.4882	0	0	0		ENSMUSG00000026641	ENSMUSG00000040596
ENSMUSG00000082088	7.88853	34.2064	21.6696	3.36739	3.41607	2.68129		ENSMUSG00000103711	ENSMUSG00000084093
ENSMUSG00000046245	211.018	342.989	332.581	143.675	125.256	85.8013		ENSMUSG00000038235	ENSMUSG00000051081
ENSMUSG00000056966	0.986066	13.8675	14.1323	0	0	0		ENSMUSG00000091993	ENSMUSG00000086925
ENSMUSG00000025855	34.5123	45.3004	48.9921	10.1022	7.97083	4.46882		ENSMUSG00000060244	ENSMUSG00000102548
ENSMUSG00000056413	63.1082	297.688	279.82	55.0006	44.4089	31.2817		ENSMUSG00000038209	ENSMUSG00000097823
ENSMUSG00000044197	354.984	567.642	588.848	221.125	247.096	224.335		ENSMUSG00000004709	ENSMUSG00000060568
ENSMUSG00000029570	182.422	301.386	306.201	147.043	91.0952	107.252		ENSMUSG00000004707	ENSMUSG00000026558
ENSMUSG00000039683	226.795	277.35	247.787	20.2043	12.5256	23.2379		ENSMUSG00000038179	ENSMUSG00000103139
ENSMUSG00000097559	29.582	36.0554	22.6118	81.9397	66.0441	64.351		ENSMUSG00000103083	ENSMUSG00000102909
ENSMUSG00000061898	335.262	255.162	282.647	691.437	702.572	652.448		ENSMUSG00000015355	ENSMUSG00000052428
ENSMUSG00000105198	3.94426	3.69799	4.71078	19.0819	25.0512	10.7252		ENSMUSG00000059058	ENSMUSG00000026687
ENSMUSG00000087484	35.4984	15.7165	28.2647	86.4296	61.4893	69.7136		ENSMUSG00000015316	ENSMUSG00000026688
ENSMUSG00000106188	19.7213	11.094	5.65294	42.6536	29.606	40.2194		ENSMUSG00000038147	ENSMUSG00000015843
ENSMUSG00000070419	1.97213	28.6594	25.4382	0	0	0.893764		ENSMUSG00000073492	ENSMUSG00000026686
ENSMUSG00000029636	9.86066	19.4145	11.3059	0	0	0		ENSMUSG00000015314	ENSMUSG00000093538
ENSMUSG00000029641	31.5541	87.8273	65.951	3.36739	1.13869	2.68129		ENSMUSG00000026556	ENSMUSG00000052534
ENSMUSG00000092570	52.2615	48.9984	58.4137	83.0622	144.614	127.808		ENSMUSG00000003458	ENSMUSG00000103780
ENSMUSG00000029644	81.8435	59.1679	46.1657	132.451	150.307	139.427		ENSMUSG00000026553	ENSMUSG00000102594
ENSMUSG00000029651	311.597	193.22	181.836	505.108	407.651	460.288		ENSMUSG00000103380	ENSMUSG00000026683
ENSMUSG00000060063	467.395	1003.08	1015.64	110.001	256.205	223.441		ENSMUSG00000003464	ENSMUSG00000026678
ENSMUSG00000029659	377.663	623.112	595.443	116.736	150.307	247.573		ENSMUSG00000089803	ENSMUSG00000038530
ENSMUSG00000106777	17.7492	40.6779	58.4137	4.48985	10.2482	14.3002		ENSMUSG00000026554	ENSMUSG00000026675
ENSMUSG00000106674	36.4844	25.886	32.9755	65.1028	50.1024	84.0138		ENSMUSG00000013698	ENSMUSG00000097503
ENSMUSG00000056602	62.1221	248.69	254.382	23.5717	30.7446	30.388		ENSMUSG00000007122	ENSMUSG00000026674
ENSMUSG00000107096	32.5402	33.2819	25.4382	55.0006	85.4018	97.4203		ENSMUSG00000038034	ENSMUSG00000026670
ENSMUSG00000106734	416.12	844.992	912.95	263.779	170.804	177.859		ENSMUSG00000007097	ENSMUSG00000104266
ENSMUSG00000047735	979.163	2536.82	2546.65	553.374	292.643	261.873		ENSMUSG00000038026	ENSMUSG00000026667
ENSMUSG00000029664	86.7738	126.656	142.266	8.9797	3.41607	16.0878		ENSMUSG00000044708	ENSMUSG00000096964
ENSMUSG00000032766	108.467	167.334	139.439	22.4492	14.803	13.4065		ENSMUSG00000050229	ENSMUSG00000102418
ENSMUSG00000004631	109.453	231.125	265.688	17.9594	11.3869	15.194		ENSMUSG00000102278	ENSMUSG00000102752
ENSMUSG00000092035	40.4287	126.656	127.191	1.12246	9.10952	4.46882		ENSMUSG00000026548	ENSMUSG00000038473
ENSMUSG00000068794	108.467	406.779	443.756	57.2456	23.9125	41.1131		ENSMUSG00000037995	ENSMUSG00000042800
ENSMUSG00000029638	9.86066	11.094	11.3059	38.1637	33.022	36.6443		ENSMUSG00000026547	ENSMUSG00000038463
ENSMUSG00000032625	16.7631	60.0924	77.2568	8.9797	13.6643	4.46882		ENSMUSG00000026546	ENSMUSG00000026663
ENSMUSG00000029553	141.993	407.704	338.234	32.5514	30.7446	57.2009		ENSMUSG00000085184	ENSMUSG00000053925
ENSMUSG00000106858	18.7353	16.641	21.6696	69.5926	85.4018	49.157		ENSMUSG00000049598	ENSMUSG00000026659
ENSMUSG00000010797	12.8189	17.5655	18.8431	1.12246	0	0.893764		ENSMUSG00000053318	ENSMUSG00000070524
ENSMUSG00000097815	714.898	615.716	675.526	304.187	263.038	242.21		ENSMUSG00000026544	ENSMUSG00000038421
ENSMUSG00000029669	88.7459	463.174	448.467	24.6942	5.69345	16.9815		ENSMUSG00000060128	ENSMUSG00000089838
ENSMUSG00000029671	14.791	69.3374	49.9343	0	0	3.57506		ENSMUSG00000005339	ENSMUSG00000026656
ENSMUSG00000017978	26.6238	106.317	76.3147	0	0	0		ENSMUSG00000037872	ENSMUSG00000103676
ENSMUSG00000107320	9.86066	23.1125	18.8431	38.1637	96.7887	67.9261		ENSMUSG00000005338	ENSMUSG00000104340
ENSMUSG00000049939	21.6934	128.505	118.712	4.48985	2.27738	16.0878		ENSMUSG00000037860	ENSMUSG00000059089
ENSMUSG00000059201	5.91639	215.408	209.159	0	0	0		ENSMUSG00000037849	ENSMUSG00000065905
ENSMUSG00000079654	4.93033	14.792	17.901	0	0	0.893764		ENSMUSG00000070501	ENSMUSG00000059498
ENSMUSG00000043421	1300.62	1144.53	1088.19	180.716	151.446	159.984		ENSMUSG00000043263	ENSMUSG00000026649
ENSMUSG00000079652	192.283	91.5253	91.3892	5.61231	9.10952	3.57506		ENSMUSG00000066677	ENSMUSG00000058076
ENSMUSG00000039742	27.6098	30.5084	20.7274	2.24492	9.10952	6.25635		ENSMUSG00000103105	ENSMUSG00000056569
ENSMUSG00000068699	254.405	416.949	407.954	60.613	66.0441	58.9884		ENSMUSG00000073490	ENSMUSG00000038370
ENSMUSG00000059022	20.7074	26.8105	21.6696	6.73477	9.10952	5.36258		ENSMUSG00000073489	ENSMUSG00000005677
ENSMUSG00000029771	420.064	1101.08	1072.17	269.391	157.139	135.852		ENSMUSG00000090222	ENSMUSG00000005674
ENSMUSG00000081564	3.94426	9.24498	6.5951	22.4492	17.0804	22.3441		ENSMUSG00000090272	ENSMUSG00000005681
ENSMUSG00000039629	15.7771	48.0739	43.3392	15.7145	5.69345	8.93764		ENSMUSG00000026536	ENSMUSG00000058715
ENSMUSG00000045709	1.97213	13.8675	11.3059	0	0	0		ENSMUSG00000039997	ENSMUSG00000013593
ENSMUSG00000051855	107.481	128.505	124.365	35.9188	37.5768	25.9192		ENSMUSG00000026535	ENSMUSG00000006403
ENSMUSG00000025608	394.426	446.533	447.524	224.492	194.716	208.247		ENSMUSG00000103588	ENSMUSG00000052423
ENSMUSG00000057137	51.2754	90.6008	108.348	50.5108	25.0512	40.2194		ENSMUSG00000054203	ENSMUSG00000062729
ENSMUSG00000029925	80.8574	394.761	395.706	61.7354	26.1899	40.2194		ENSMUSG00000026532	ENSMUSG00000053483
ENSMUSG00000038507	1231.6	2486.9	2565.49	902.459	773.171	711.436		ENSMUSG00000028354	ENSMUSG00000062963
ENSMUSG00000107365	0.986066	1.849	3.76863	16.8369	13.6643	16.9815		ENSMUSG00000050069	ENSMUSG00000103983
ENSMUSG00000038456	962.4	553.775	583.195	1260.52	2321.79	1641.84		ENSMUSG00000103079	ENSMUSG00000013973
ENSMUSG00000085058	12.8189	7.39599	12.248	25.8166	37.5768	27.7067		ENSMUSG00000026526	ENSMUSG00000013997
ENSMUSG00000037172	226.795	324.499	297.721	37.0412	28.4673	22.3441		ENSMUSG00000039783	ENSMUSG00000006412
ENSMUSG00000029915	243.558	592.603	530.434	48.2659	226.599	201.097		ENSMUSG00000026525	ENSMUSG00000102929
ENSMUSG00000068587	24.6516	13.8675	22.6118	0	0	0		ENSMUSG00000078185	ENSMUSG00000006411
ENSMUSG00000057163	34.5123	24.9615	21.6696	94.2868	86.5405	128.702		ENSMUSG00000039748	ENSMUSG00000048865
ENSMUSG00000076494	7.88853	5.54699	7.53725	12.3471	20.4964	38.4318		ENSMUSG00000078184	ENSMUSG00000026641
ENSMUSG00000076497	19.7213	10.1695	14.1323	19.0819	70.5988	42.9007		ENSMUSG00000057335	ENSMUSG00000103711
ENSMUSG00000076498	797.727	571.34	653.857	1077.56	2055.34	2063.7		ENSMUSG00000103634	ENSMUSG00000097045
ENSMUSG00000029869	8.87459	14.792	27.3225	2.24492	1.13869	4.46882		ENSMUSG00000104154	ENSMUSG00000038235
ENSMUSG00000029864	28.5959	122.958	136.613	10.1022	2.27738	8.04388		ENSMUSG00000103435	ENSMUSG00000091993
ENSMUSG00000029851	58.1779	152.542	146.034	12.3471	3.41607	4.46882		ENSMUSG00000026504	ENSMUSG00000060244
ENSMUSG00000036667	141.993	440.986	471.078	29.184	26.1899	40.2194		ENSMUSG00000103367	ENSMUSG00000038209
ENSMUSG00000029735	76.9131	87.8273	88.5627	29.184	45.5476	48.2633		ENSMUSG00000103584	ENSMUSG00000103980
ENSMUSG00000039419	2.9582	23.1125	35.8019	0	0	0		ENSMUSG00000102211	ENSMUSG00000004709
ENSMUSG00000072653	15.7771	47.1494	48.05	6.73477	6.83214	8.04388		ENSMUSG00000087082	ENSMUSG00000004707
ENSMUSG00000042810	21.6934	90.6008	82.9098	21.3268	15.9417	17.8753		ENSMUSG00000103251	ENSMUSG00000038179
ENSMUSG00000068551	60.15	239.445	185.605	32.5514	27.3286	23.2379		ENSMUSG00000019699	ENSMUSG00000103083
ENSMUSG00000029797	12.8189	30.5084	20.7274	0	0	0		ENSMUSG00000104391	ENSMUSG00000103137
ENSMUSG00000009281	1779.85	3641.6	3849.65	59.4905	19.3577	78.6512		ENSMUSG00000102133	ENSMUSG00000015355
ENSMUSG00000064262	48.3172	57.3189	72.5461	35.9188	22.7738	17.8753		ENSMUSG00000102749	ENSMUSG00000103883
ENSMUSG00000051124	20.7074	20.339	22.6118	3.36739	1.13869	3.57506		ENSMUSG00000103646	ENSMUSG00000059058
ENSMUSG00000047867	84.8017	84.1294	98.9264	60.613	22.7738	32.1755		ENSMUSG00000103633	ENSMUSG00000015316
ENSMUSG00000029816	730.675	295.839	278.878	910.317	1348.21	960.796		ENSMUSG00000097892	ENSMUSG00000038147
ENSMUSG00000107962	228.767	183.975	206.332	498.373	515.827	471.907		ENSMUSG00000063659	ENSMUSG00000073492
ENSMUSG00000029822	2642.66	1546.69	1645.95	4037.5	3985.42	3861.95		ENSMUSG00000101746	ENSMUSG00000015314
ENSMUSG00000107667	58.1779	31.4329	41.4549	99.8991	133.227	92.9515		ENSMUSG00000015962	ENSMUSG00000026556
ENSMUSG00000038301	642.915	1112.17	1157.91	509.598	368.936	350.355		ENSMUSG00000015961	ENSMUSG00000003458
ENSMUSG00000085696	6.90246	10.1695	5.65294	17.9594	29.606	21.4503		ENSMUSG00000091476	ENSMUSG00000026553
ENSMUSG00000043219	44.373	32.3574	29.2069	66.2253	74.0149	73.2886		ENSMUSG00000104097	ENSMUSG00000003464
ENSMUSG00000038203	19.7213	15.7165	12.248	40.4086	120.701	47.3695		ENSMUSG00000102493	ENSMUSG00000089803
ENSMUSG00000043496	17.7492	36.0554	59.3559	1.12246	2.27738	5.36258		ENSMUSG00000026502	ENSMUSG00000026554
ENSMUSG00000038065	102.551	140.524	127.191	43.776	55.7958	57.2009		ENSMUSG00000103958	ENSMUSG00000013698
ENSMUSG00000038058	327.374	673.035	656.683	301.942	214.074	186.797		ENSMUSG00000104126	ENSMUSG00000007122
ENSMUSG00000002797	72.9689	110.015	100.811	41.5311	34.1607	39.3256		ENSMUSG00000086350	ENSMUSG00000007107
ENSMUSG00000004655	8224.77	2886.28	2838.72	16905.4	13605.1	8316.47		ENSMUSG00000026500	ENSMUSG00000038034
ENSMUSG00000029778	101.565	284.745	281.705	3.36739	6.83214	8.04388		ENSMUSG00000039630	ENSMUSG00000007097
ENSMUSG00000029798	488.103	1198.15	1165.45	118.981	77.431	60.7759		ENSMUSG00000104279	ENSMUSG00000038026
ENSMUSG00000037788	133.119	232.049	270.399	63.9803	79.7083	50.9445		ENSMUSG00000026495	ENSMUSG00000044708
ENSMUSG00000029802	70.9967	158.089	134.728	56.1231	34.1607	35.7506		ENSMUSG00000026494	ENSMUSG00000050229
ENSMUSG00000029804	40.4287	123.883	174.299	15.7145	28.4673	15.194		ENSMUSG00000055067	ENSMUSG00000102278
ENSMUSG00000037709	26.6238	369.799	378.747	2.24492	1.13869	5.36258		ENSMUSG00000026492	ENSMUSG00000103357
ENSMUSG00000049232	83.8156	218.182	211.043	86.4296	62.628	74.1824		ENSMUSG00000082395	ENSMUSG00000026548
ENSMUSG00000045441	5.91639	32.3574	28.2647	1.12246	4.55476	1.78753		ENSMUSG00000038949	ENSMUSG00000037995
ENSMUSG00000046764	0.986066	47.1494	44.2814	0	0	0		ENSMUSG00000038936	ENSMUSG00000026547
ENSMUSG00000054641	27.6098	11.094	20.7274	3.36739	4.55476	1.78753		ENSMUSG00000026491	ENSMUSG00000104351
ENSMUSG00000029919	108.467	266.256	260.035	391.739	577.316	382.531		ENSMUSG00000104418	ENSMUSG00000026546
ENSMUSG00000044162	29.582	67.4884	47.1078	1.12246	9.10952	7.15011		ENSMUSG00000026490	ENSMUSG00000085184
ENSMUSG00000049001	26.6238	128.505	146.976	6.73477	0	2.68129		ENSMUSG00000103636	ENSMUSG00000049598
ENSMUSG00000107479	1.97213	7.39599	8.47941	0	0	0		ENSMUSG00000026489	ENSMUSG00000053318
ENSMUSG00000036390	674.469	352.234	381.573	154.9	96.7887	174.284		ENSMUSG00000104520	ENSMUSG00000026544
ENSMUSG00000051397	7.88853	28.6594	26.3804	2.24492	2.27738	0.893764		ENSMUSG00000010609	ENSMUSG00000060128
ENSMUSG00000054474	22.6795	48.9984	35.8019	3.36739	6.83214	3.57506		ENSMUSG00000102923	ENSMUSG00000037942
ENSMUSG00000107749	16.7631	21.2635	28.2647	58.368	107.037	91.1639		ENSMUSG00000055676	ENSMUSG00000005339
ENSMUSG00000097133	16.7631	30.5084	30.149	72.96	88.8179	66.1385		ENSMUSG00000038855	ENSMUSG00000037872
ENSMUSG00000037621	14.791	28.6594	25.4382	3.36739	5.69345	4.46882		ENSMUSG00000104388	ENSMUSG00000005338
ENSMUSG00000052861	6.90246	14.792	13.1902	3.36739	0	1.78753		ENSMUSG00000103772	ENSMUSG00000037860
ENSMUSG00000059654	84.8017	94.2988	92.3313	0	1.13869	3.57506		ENSMUSG00000053963	ENSMUSG00000037849
ENSMUSG00000030017	66.0664	140.524	97.0421	0	0	1.78753		ENSMUSG00000026496	ENSMUSG00000070501
ENSMUSG00000000628	3151.47	3673.96	3648.03	1206.65	877.93	1102.01		ENSMUSG00000098926	ENSMUSG00000104989
ENSMUSG00000090293	3.94426	11.094	10.3637	0	1.13869	0		ENSMUSG00000058729	ENSMUSG00000073491
ENSMUSG00000051844	4.93033	7.39599	7.53725	37.0412	22.7738	23.2379		ENSMUSG00000026499	ENSMUSG00000043263
ENSMUSG00000059430	11.8328	14.792	21.6696	2.24492	0	0.893764		ENSMUSG00000103649	ENSMUSG00000106299
ENSMUSG00000034783	12.8189	3.69799	10.3637	67.3477	55.7958	30.388		ENSMUSG00000103156	ENSMUSG00000066677
ENSMUSG00000006269	1.97213	37.9044	31.0912	1.12246	1.13869	2.68129		ENSMUSG00000060743	ENSMUSG00000103105
ENSMUSG00000063415	1371.62	621.263	588.848	5589.86	4089.04	3280.11		ENSMUSG00000097347	ENSMUSG00000073490
ENSMUSG00000033720	502.894	913.404	915.776	232.35	310.863	338.737		ENSMUSG00000073485	ENSMUSG00000073489
ENSMUSG00000029999	52.2615	113.713	115.885	56.1231	19.3577	19.6628		ENSMUSG00000038806	ENSMUSG00000090222
ENSMUSG00000071337	1791.68	1654.85	1747.7	2918.4	4160.78	3563.44		ENSMUSG00000103979	ENSMUSG00000090272
ENSMUSG00000108059	8.87459	5.54699	11.3059	0	1.13869	0.893764		ENSMUSG00000026520	ENSMUSG00000026536
ENSMUSG00000033508	849.989	522.342	523.839	32.5514	39.8542	29.4942		ENSMUSG00000038793	ENSMUSG00000039997
ENSMUSG00000001156	5361.24	4880.43	4870.01	795.826	624.002	814.219		ENSMUSG00000026519	ENSMUSG00000026535
ENSMUSG00000108291	240.6	221.88	216.696	29.184	7.97083	12.5127		ENSMUSG00000085563	ENSMUSG00000103588
ENSMUSG00000029994	2092.43	2701.38	2722.83	1320.02	1167.16	1219.99		ENSMUSG00000038776	ENSMUSG00000054203
ENSMUSG00000033420	3255	1657.63	1624.28	5252	8228.18	8064.43		ENSMUSG00000026516	ENSMUSG00000045381
ENSMUSG00000108195	8.87459	7.39599	6.5951	16.8369	51.2411	58.0947		ENSMUSG00000062169	ENSMUSG00000047048
ENSMUSG00000107865	4.93033	4.62249	4.71078	11.2246	19.3577	19.6628		ENSMUSG00000038733	ENSMUSG00000049528
ENSMUSG00000030047	117.342	244.992	255.324	108.879	104.76	75.9699		ENSMUSG00000054135	ENSMUSG00000026532
ENSMUSG00000033174	411.189	2433.28	2384.6	132.451	80.847	68.8198		ENSMUSG00000081214	ENSMUSG00000028354
ENSMUSG00000033152	8.87459	14.792	11.3059	2.24492	0	0		ENSMUSG00000103260	ENSMUSG00000050069
ENSMUSG00000030086	170.589	272.727	222.349	81.9397	113.869	118.871		ENSMUSG00000047369	ENSMUSG00000026527
ENSMUSG00000030087	23.6656	117.411	94.2157	1.12246	0	0.893764		ENSMUSG00000004880	ENSMUSG00000026526
ENSMUSG00000030088	139.035	1450.54	1434.9	43.776	43.2702	26.8129		ENSMUSG00000089429	ENSMUSG00000039783
ENSMUSG00000064080	2898.05	5416.64	5396.67	276.126	179.913	288.686		ENSMUSG00000022995	ENSMUSG00000026525
ENSMUSG00000034037	134.105	143.297	133.786	62.8579	51.2411	50.0508		ENSMUSG00000026511	ENSMUSG00000078185
ENSMUSG00000030020	521.629	501.078	473.905	1461.45	2618.99	2749.22		ENSMUSG00000038633	ENSMUSG00000039748
ENSMUSG00000108256	4.93033	6.47149	1.88431	17.9594	15.9417	16.9815		ENSMUSG00000100147	ENSMUSG00000055214
ENSMUSG00000107655	92.6902	57.3189	35.8019	157.145	163.971	150.152		ENSMUSG00000047539	ENSMUSG00000078184
ENSMUSG00000030064	241.586	759.013	691.543	316.534	169.665	215.397		ENSMUSG00000073482	ENSMUSG00000057335
ENSMUSG00000035158	1580.66	1169.49	1252.13	2955.44	3510.58	2902.95		ENSMUSG00000026510	ENSMUSG00000103634
ENSMUSG00000093661	151.854	431.741	456.946	120.103	56.9345	39.3256		ENSMUSG00000026509	ENSMUSG00000104154
ENSMUSG00000072875	25.6377	56.3944	34.8598	5.61231	1.13869	0.893764		ENSMUSG00000102234	ENSMUSG00000103435
ENSMUSG00000030069	12.8189	3.69799	9.42157	0	0	0		ENSMUSG00000104415	ENSMUSG00000084749
ENSMUSG00000035357	107.481	223.729	244.961	35.9188	21.6351	47.3695		ENSMUSG00000102291	ENSMUSG00000026504
ENSMUSG00000030077	447.674	688.751	681.179	7.85723	3.41607	23.2379		ENSMUSG00000079164	ENSMUSG00000103367
ENSMUSG00000107804	19.7213	19.4145	18.8431	0	0	0		ENSMUSG00000094807	ENSMUSG00000102211
ENSMUSG00000030103	5091.06	2639.44	2623.91	939.501	705.988	944.708		ENSMUSG00000030768	ENSMUSG00000103251
ENSMUSG00000049112	1.97213	732.203	686.832	0	3.41607	0.893764		ENSMUSG00000102478	ENSMUSG00000019699
ENSMUSG00000030257	465.423	303.235	332.581	147.043	110.453	115.296		ENSMUSG00000046836	ENSMUSG00000104391
ENSMUSG00000030278	453.59	6358.7	6255.92	14.592	0	0.893764		ENSMUSG00000042901	ENSMUSG00000102133
ENSMUSG00000107937	21.6934	12.0185	23.5539	60.613	67.1827	51.8383		ENSMUSG00000056050	ENSMUSG00000103646
ENSMUSG00000060477	858.863	689.676	674.584	196.431	148.03	126.021		ENSMUSG00000103415	ENSMUSG00000097892
ENSMUSG00000107846	14.791	8.32049	24.4961	0	1.13869	4.46882		ENSMUSG00000072258	ENSMUSG00000063659
ENSMUSG00000108024	36.4844	22.188	32.9755	1.12246	3.41607	4.46882		ENSMUSG00000104212	ENSMUSG00000102432
ENSMUSG00000009394	12.8189	76.7334	85.7362	3.36739	6.83214	4.46882		ENSMUSG00000053461	ENSMUSG00000101746
ENSMUSG00000030317	13.8049	110.015	103.637	3.36739	0	2.68129		ENSMUSG00000039384	ENSMUSG00000015962
ENSMUSG00000000440	78.8853	732.203	705.675	63.9803	18.219	15.194		ENSMUSG00000044854	ENSMUSG00000015961
ENSMUSG00000059900	8.87459	12.943	5.65294	1.12246	0	0		ENSMUSG00000104419	ENSMUSG00000091476
ENSMUSG00000025701	87.7599	239.445	234.597	10.1022	18.219	54.5196		ENSMUSG00000101574	ENSMUSG00000104097
ENSMUSG00000059878	81.8435	163.636	175.241	22.4492	28.4673	20.5566		ENSMUSG00000103308	ENSMUSG00000102493
ENSMUSG00000061353	1209.9	2477.66	2651.23	121.226	31.8833	105.464		ENSMUSG00000102606	ENSMUSG00000026502
ENSMUSG00000042097	80.8574	45.3004	57.4715	168.369	156.001	159.984		ENSMUSG00000039377	ENSMUSG00000103958
ENSMUSG00000004988	33.5262	12.0185	22.6118	80.8173	70.5988	84.9076		ENSMUSG00000102158	ENSMUSG00000104126
ENSMUSG00000030134	10.8467	11.094	8.47941	0	1.13869	2.68129		ENSMUSG00000026621	ENSMUSG00000086350
ENSMUSG00000030110	41.4148	48.0739	66.8931	6.73477	5.69345	12.5127		ENSMUSG00000073481	ENSMUSG00000026500
ENSMUSG00000051331	1878.46	1387.67	1338.8	3680.55	4274.64	2749.22		ENSMUSG00000039349	ENSMUSG00000039630
ENSMUSG00000002897	882.529	2143.91	2336.55	503.985	436.119	406.663		ENSMUSG00000026620	ENSMUSG00000104279
ENSMUSG00000071226	20.7074	45.3004	58.4137	6.73477	12.5256	7.15011		ENSMUSG00000039318	ENSMUSG00000026495
ENSMUSG00000107971	0.986066	2.7735	4.71078	19.0819	20.4964	10.7252		ENSMUSG00000105770	ENSMUSG00000026494
ENSMUSG00000030137	20.7074	34.2064	31.0912	11.2246	3.41607	0.893764		ENSMUSG00000103613	ENSMUSG00000055067
ENSMUSG00000030107	707.009	1746.38	1641.24	57.2456	27.3286	36.6443		ENSMUSG00000026618	ENSMUSG00000026492
ENSMUSG00000030116	820.407	945.762	981.727	202.043	67.1827	149.259		ENSMUSG00000104368	ENSMUSG00000082395
ENSMUSG00000003153	604.458	389.214	391.937	17.9594	22.7738	16.9815		ENSMUSG00000065581	ENSMUSG00000038949
ENSMUSG00000040552	1426.84	4785.2	4872.83	1107.87	1130.72	806.175		ENSMUSG00000102526	ENSMUSG00000038936
ENSMUSG00000030144	1268.08	1975.65	2028.46	37.0412	40.9929	65.2448		ENSMUSG00000026617	ENSMUSG00000026491
ENSMUSG00000030142	3915.67	4043.76	4030.55	22.4492	20.4964	27.7067		ENSMUSG00000097261	ENSMUSG00000104418
ENSMUSG00000008845	655.734	3070.26	3231.6	218.88	446.367	815.113		ENSMUSG00000026615	ENSMUSG00000026490
ENSMUSG00000038527	26.6238	156.24	169.588	31.4289	30.7446	15.194		ENSMUSG00000039246	ENSMUSG00000102194
ENSMUSG00000055172	354.984	940.215	971.363	72.96	22.7738	40.2194		ENSMUSG00000103056	ENSMUSG00000103636
ENSMUSG00000038521	465.423	1064.1	1032.6	71.8376	14.803	33.0693		ENSMUSG00000039239	ENSMUSG00000026489
ENSMUSG00000098470	14.791	97.0723	59.3559	3.36739	11.3869	1.78753		ENSMUSG00000001305	ENSMUSG00000104520
ENSMUSG00000079343	23.6656	79.5069	54.6451	2.24492	1.13869	3.57506		ENSMUSG00000097784	ENSMUSG00000010609
ENSMUSG00000004270	466.409	996.609	991.149	307.555	355.271	357.506		ENSMUSG00000026611	ENSMUSG00000102923
ENSMUSG00000004266	708.981	1319.26	1417	535.414	338.191	267.235		ENSMUSG00000039210	ENSMUSG00000055676
ENSMUSG00000023456	11464	10213.9	10591.7	5016.28	4388.51	4997.93		ENSMUSG00000104394	ENSMUSG00000038855
ENSMUSG00000023274	2.9582	18.49	15.0745	62.8579	133.227	25.9192		ENSMUSG00000104245	ENSMUSG00000104388
ENSMUSG00000030342	8111.38	3180.27	3317.33	10960.8	9265.53	9354.13		ENSMUSG00000026610	ENSMUSG00000103772
ENSMUSG00000001930	291.875	499.229	499.343	71.8376	64.9054	42.9007		ENSMUSG00000026608	ENSMUSG00000053963
ENSMUSG00000045534	15.7771	11.094	8.47941	1.12246	0	2.68129		ENSMUSG00000103370	ENSMUSG00000026496
ENSMUSG00000047976	2.9582	12.0185	10.3637	0	0	0		ENSMUSG00000104464	ENSMUSG00000058729
ENSMUSG00000000182	51.2754	67.4884	59.3559	1.12246	3.41607	5.36258		ENSMUSG00000037624	ENSMUSG00000026499
ENSMUSG00000061414	159.743	88.7518	85.7362	319.902	404.235	253.829		ENSMUSG00000103669	ENSMUSG00000103649
ENSMUSG00000030350	68.0385	15.7165	24.4961	239.084	223.183	148.365		ENSMUSG00000102824	ENSMUSG00000103156
ENSMUSG00000106862	0.986066	0.924498	1.88431	4.48985	19.3577	7.15011		ENSMUSG00000103087	ENSMUSG00000060743
ENSMUSG00000030351	2556.87	1495.84	1457.52	6098.34	9812.1	7147.43		ENSMUSG00000026605	ENSMUSG00000097347
ENSMUSG00000085813	11.8328	13.8675	8.47941	63.9803	84.2631	54.5196		ENSMUSG00000026604	ENSMUSG00000073485
ENSMUSG00000030352	2524.33	2213.25	2228.2	776.744	890.456	981.353		ENSMUSG00000097925	ENSMUSG00000038806
ENSMUSG00000107505	27.6098	24.037	24.4961	61.7354	76.2923	67.0323		ENSMUSG00000104435	ENSMUSG00000103979
ENSMUSG00000030361	12.8189	6.47149	15.0745	88.6745	174.22	140.321		ENSMUSG00000026603	ENSMUSG00000026520
ENSMUSG00000079298	2.9582	2.7735	6.5951	66.2253	18.219	12.5127		ENSMUSG00000103467	ENSMUSG00000038793
ENSMUSG00000030365	5.91639	53.6209	60.298	3.36739	0	0		ENSMUSG00000010175	ENSMUSG00000026519
ENSMUSG00000030157	491.061	963.327	930.851	135.818	116.146	94.739		ENSMUSG00000089872	ENSMUSG00000085563
ENSMUSG00000097354	89.732	152.542	130.96	33.6739	56.9345	12.5127		ENSMUSG00000026634	ENSMUSG00000038776
ENSMUSG00000030156	52.2615	134.977	117.77	16.8369	1.13869	1.78753		ENSMUSG00000037568	ENSMUSG00000102219
ENSMUSG00000046080	29.582	34.2064	26.3804	46.0209	102.482	77.7575		ENSMUSG00000103723	ENSMUSG00000026516
ENSMUSG00000033082	163.687	183.975	202.564	281.738	643.36	491.57		ENSMUSG00000103964	ENSMUSG00000062169
ENSMUSG00000079293	298.778	367.026	383.458	74.0825	23.9125	11.6189		ENSMUSG00000066595	ENSMUSG00000038733
ENSMUSG00000030162	68.0385	91.5253	114.001	14.592	3.41607	10.7252		ENSMUSG00000097845	ENSMUSG00000054135
ENSMUSG00000061969	7.88853	10.1695	16.0167	0	1.13869	0.893764		ENSMUSG00000026632	ENSMUSG00000081214
ENSMUSG00000108214	0	2.7735	0.942157	7.85723	12.5256	9.8314		ENSMUSG00000062510	ENSMUSG00000103260
ENSMUSG00000090698	124.244	177.504	147.919	48.2659	67.1827	54.5196		ENSMUSG00000103576	ENSMUSG00000026514
ENSMUSG00000042770	292.862	583.358	595.443	217.758	196.993	174.284		ENSMUSG00000026630	ENSMUSG00000047369
ENSMUSG00000030214	189.325	589.83	650.088	110.001	40.9929	25.9192		ENSMUSG00000026628	ENSMUSG00000004880
ENSMUSG00000060032	134.105	220.031	265.688	43.776	28.4673	31.2817		ENSMUSG00000073478	ENSMUSG00000022995
ENSMUSG00000030218	9290.71	5453.62	5548.36	8701.33	13630.1	18614.4		ENSMUSG00000103685	ENSMUSG00000026511
ENSMUSG00000030219	41.4148	28.6594	25.4382	38.1637	183.329	156.409		ENSMUSG00000037499	ENSMUSG00000038633
ENSMUSG00000030222	499.935	324.499	348.598	1536.65	3346.61	2078		ENSMUSG00000026627	ENSMUSG00000100147
ENSMUSG00000107567	10.8467	3.69799	8.47941	30.3065	84.2631	30.388		ENSMUSG00000026626	ENSMUSG00000047539
ENSMUSG00000030223	77.8992	294.915	343.887	83.0622	66.0441	62.5635		ENSMUSG00000102246	ENSMUSG00000026510
ENSMUSG00000008540	773.076	3566.71	3660.28	93.1644	18.219	61.6697		ENSMUSG00000037474	ENSMUSG00000026509
ENSMUSG00000030231	999.871	760.862	806.486	1083.18	2248.91	1826.85		ENSMUSG00000037461	ENSMUSG00000102234
ENSMUSG00000041741	74.941	148.844	167.704	42.6536	45.5476	42.9007		ENSMUSG00000102970	ENSMUSG00000104415
ENSMUSG00000030236	2.9582	0	0.942157	31.4289	20.4964	1.78753		ENSMUSG00000026623	ENSMUSG00000038599
ENSMUSG00000063975	83.8156	88.7518	102.695	124.593	248.235	222.547		ENSMUSG00000095504	ENSMUSG00000038576
ENSMUSG00000030244	14.791	113.713	109.29	5.61231	1.13869	2.68129		ENSMUSG00000064845	ENSMUSG00000102291
ENSMUSG00000030246	37.4705	124.807	146.034	16.8369	11.3869	15.194		ENSMUSG00000102840	ENSMUSG00000079164
ENSMUSG00000030249	235.67	481.664	472.02	117.859	189.023	195.734		ENSMUSG00000026622	ENSMUSG00000104367
ENSMUSG00000041540	722.786	315.254	287.358	1437.87	1232.06	1249.48		ENSMUSG00000055833	ENSMUSG00000030768
ENSMUSG00000107796	0.986066	0	1.88431	15.7145	13.6643	5.36258		ENSMUSG00000037434	ENSMUSG00000102478
ENSMUSG00000054966	85.7877	47.1494	46.1657	121.226	256.205	82.2263		ENSMUSG00000097416	ENSMUSG00000046836
ENSMUSG00000030256	283.987	182.126	210.101	78.5723	89.9566	58.9884		ENSMUSG00000102915	ENSMUSG00000042901
ENSMUSG00000030287	469.367	473.343	540.798	1146.03	1138.69	908.064		ENSMUSG00000026637	ENSMUSG00000056050
ENSMUSG00000001630	865.766	588.905	593.559	1247.06	1735.36	1564.98		ENSMUSG00000103653	ENSMUSG00000103415
ENSMUSG00000107402	10.8467	10.1695	12.248	46.0209	36.4381	26.8129		ENSMUSG00000037395	ENSMUSG00000072258
ENSMUSG00000063171	57.1918	107.242	166.762	2.24492	1.13869	4.46882		ENSMUSG00000097316	ENSMUSG00000104212
ENSMUSG00000085355	0.986066	2.7735	2.82647	11.2246	12.5256	12.5127		ENSMUSG00000058248	ENSMUSG00000053461
ENSMUSG00000078817	63.1082	52.6964	45.2235	6.73477	1.13869	7.15011		ENSMUSG00000037375	ENSMUSG00000104022
ENSMUSG00000053338	109.453	242.219	220.465	6.73477	2.27738	0.893764		ENSMUSG00000103874	ENSMUSG00000039384
ENSMUSG00000107480	20.7074	39.7534	33.9176	0	1.13869	0		ENSMUSG00000047384	ENSMUSG00000044854
ENSMUSG00000019734	119.314	104.468	109.29	72.96	46.6863	41.1131		ENSMUSG00000016262	ENSMUSG00000104419
ENSMUSG00000058818	595.584	1898	1917.29	518.577	241.402	245.785		ENSMUSG00000089812	ENSMUSG00000101574
ENSMUSG00000081665	59.1639	148.844	186.547	32.5514	11.3869	25.0254		ENSMUSG00000016200	ENSMUSG00000103308
ENSMUSG00000080917	31.5541	57.3189	53.7029	4.48985	4.55476	0.893764		ENSMUSG00000016181	ENSMUSG00000102606
ENSMUSG00000089942	148.896	485.362	614.286	85.3071	33.022	50.9445		ENSMUSG00000026638	ENSMUSG00000039377
ENSMUSG00000074417	203.13	602.773	565.294	98.7767	46.6863	28.6004		ENSMUSG00000079144	ENSMUSG00000102158
ENSMUSG00000030427	191.297	590.754	542.682	66.2253	27.3286	50.0508		ENSMUSG00000037318	ENSMUSG00000026621
ENSMUSG00000030428	153.826	36.9799	27.3225	419.801	366.658	419.175		ENSMUSG00000026639	ENSMUSG00000073481
ENSMUSG00000085886	1.97213	0	0.942157	17.9594	7.97083	13.4065		ENSMUSG00000016194	ENSMUSG00000039349
ENSMUSG00000063838	13.8049	47.1494	30.149	4.48985	4.55476	9.8314		ENSMUSG00000009633	ENSMUSG00000026620
ENSMUSG00000070873	12.8189	24.9615	30.149	175.104	86.5405	69.7136		ENSMUSG00000026640	ENSMUSG00000039318
ENSMUSG00000081723	101.565	401.232	377.805	87.552	45.5476	37.5381		ENSMUSG00000102523	ENSMUSG00000103613
ENSMUSG00000004961	3.94426	12.943	6.5951	0	0	0		ENSMUSG00000102621	ENSMUSG00000026618
ENSMUSG00000046456	6.90246	4.62249	6.5951	34.7963	21.6351	15.194		ENSMUSG00000016494	ENSMUSG00000104368
ENSMUSG00000004371	805.616	680.431	560.583	1436.75	3126.84	4223.03		ENSMUSG00000097325	ENSMUSG00000102526
ENSMUSG00000086784	129.175	288.443	286.416	75.205	69.4601	72.3949		ENSMUSG00000096929	ENSMUSG00000026617
ENSMUSG00000030443	9.86066	24.9615	19.7853	5.61231	0	1.78753		ENSMUSG00000103867	ENSMUSG00000097261
ENSMUSG00000002266	13.8049	17.5655	13.1902	5.61231	0	2.68129		ENSMUSG00000104077	ENSMUSG00000026615
ENSMUSG00000034538	6.90246	14.792	21.6696	3.36739	1.13869	3.57506		ENSMUSG00000016493	ENSMUSG00000039246
ENSMUSG00000057894	206.088	304.16	293.011	576.945	723.069	580.053		ENSMUSG00000104010	ENSMUSG00000103056
ENSMUSG00000074361	52.2615	55.4699	53.7029	8.9797	5.69345	4.46882		ENSMUSG00000103443	ENSMUSG00000039239
ENSMUSG00000049130	1116.23	1950.69	1997.37	126.838	118.424	154.621		ENSMUSG00000016481	ENSMUSG00000001305
ENSMUSG00000078794	464.437	184.9	172.415	470.312	641.083	607.759		ENSMUSG00000026616	ENSMUSG00000097784
ENSMUSG00000108671	7.88853	4.62249	0.942157	23.5717	51.2411	23.2379		ENSMUSG00000102307	ENSMUSG00000097935
ENSMUSG00000063594	624.18	231.125	169.588	1604	1564.56	1360.31		ENSMUSG00000050530	ENSMUSG00000026611
ENSMUSG00000043017	560.085	242.219	220.465	1075.32	1495.1	1261.1		ENSMUSG00000026643	ENSMUSG00000106839
ENSMUSG00000041117	55.2197	77.6579	69.7196	3.36739	7.97083	7.15011		ENSMUSG00000075837	ENSMUSG00000039210
ENSMUSG00000004328	7.88853	18.49	26.3804	5.61231	0	1.78753		ENSMUSG00000049950	ENSMUSG00000104394
ENSMUSG00000030413	84.8017	53.6209	58.4137	6.73477	3.41607	4.46882		ENSMUSG00000026644	ENSMUSG00000104245
ENSMUSG00000048481	59.1639	62.8659	67.8353	140.308	126.395	126.914		ENSMUSG00000026650	ENSMUSG00000026610
ENSMUSG00000086533	39.4426	58.2434	43.3392	123.471	113.869	94.739		ENSMUSG00000026648	ENSMUSG00000026609
ENSMUSG00000030406	199.185	174.73	169.588	78.5723	52.3798	57.2009		ENSMUSG00000026646	ENSMUSG00000026608
ENSMUSG00000108854	15.7771	16.641	23.5539	39.2862	52.3798	48.2633		ENSMUSG00000085043	ENSMUSG00000104464
ENSMUSG00000109366	19.7213	11.094	8.47941	38.1637	38.7155	40.2194		ENSMUSG00000109865	ENSMUSG00000037624
ENSMUSG00000011263	61.1361	63.7904	50.8765	14.592	11.3869	16.0878		ENSMUSG00000051396	ENSMUSG00000103669
ENSMUSG00000062300	141.007	265.331	247.787	68.4702	20.4964	30.388		ENSMUSG00000039496	ENSMUSG00000102824
ENSMUSG00000002980	70.9967	95.2233	86.6784	25.8166	23.9125	13.4065		ENSMUSG00000026655	ENSMUSG00000104507
ENSMUSG00000053175	500.921	488.135	540.798	291.84	219.767	151.046		ENSMUSG00000085205	ENSMUSG00000026605
ENSMUSG00000052212	77.8992	174.73	166.762	2.24492	1.13869	0		ENSMUSG00000026657	ENSMUSG00000026604
ENSMUSG00000040907	123.258	755.315	683.063	34.7963	40.9929	26.8129		ENSMUSG00000087355	ENSMUSG00000104435
ENSMUSG00000003123	400.343	2777.19	2606.95	190.819	141.198	135.852		ENSMUSG00000102494	ENSMUSG00000026603
ENSMUSG00000074272	186.366	364.252	390.053	48.2659	63.7667	139.427		ENSMUSG00000075826	ENSMUSG00000103467
ENSMUSG00000040466	385.552	551.001	623.708	233.472	233.432	238.635		ENSMUSG00000086874	ENSMUSG00000010175
ENSMUSG00000053198	200.171	174.73	182.778	200.921	334.775	588.097		ENSMUSG00000086018	ENSMUSG00000089872
ENSMUSG00000020420	61.1361	76.7334	68.7774	149.287	171.942	146.577		ENSMUSG00000039449	ENSMUSG00000026634
ENSMUSG00000108314	17.7492	17.5655	25.4382	62.8579	52.3798	52.7321		ENSMUSG00000048186	ENSMUSG00000037568
ENSMUSG00000047730	0.986066	99.8458	98.9264	1.12246	4.55476	0.893764		ENSMUSG00000026662	ENSMUSG00000103723
ENSMUSG00000002409	32.5402	88.7518	79.1411	39.2862	20.4964	16.9815		ENSMUSG00000026664	ENSMUSG00000066595
ENSMUSG00000046058	20.7074	29.5839	24.4961	3.36739	1.13869	0.893764		ENSMUSG00000069188	ENSMUSG00000026632
ENSMUSG00000044786	4215.43	4747.3	4585.48	770.009	491.914	392.362		ENSMUSG00000026669	ENSMUSG00000062510
ENSMUSG00000060791	161.715	255.162	252.498	59.4905	51.2411	52.7321		ENSMUSG00000026672	ENSMUSG00000103576
ENSMUSG00000030600	9.86066	21.2635	21.6696	1.12246	3.41607	0		ENSMUSG00000039145	ENSMUSG00000026630
ENSMUSG00000037463	9.86066	27.735	30.149	1.12246	2.27738	0		ENSMUSG00000039128	ENSMUSG00000102777
ENSMUSG00000030598	10.8467	20.339	20.7274	3.36739	3.41607	1.78753		ENSMUSG00000025817	ENSMUSG00000091017
ENSMUSG00000109314	6.90246	0.924498	0.942157	21.3268	28.4673	24.1316		ENSMUSG00000056718	ENSMUSG00000026628
ENSMUSG00000037337	66.0664	180.277	171.472	58.368	52.3798	52.7321		ENSMUSG00000025816	ENSMUSG00000073478
ENSMUSG00000030589	211.018	409.553	416.433	52.7557	50.1024	29.4942		ENSMUSG00000085818	ENSMUSG00000103685
ENSMUSG00000074227	34.5123	92.4498	82.9098	7.85723	10.2482	4.46882		ENSMUSG00000025815	ENSMUSG00000103174
ENSMUSG00000037166	13.8049	20.339	8.47941	4.48985	0	1.78753		ENSMUSG00000043241	ENSMUSG00000037499
ENSMUSG00000050855	17.7492	31.4329	31.0912	56.1231	59.2119	47.3695		ENSMUSG00000045319	ENSMUSG00000026627
ENSMUSG00000013921	89.732	126.656	113.059	16.8369	2.27738	15.194		ENSMUSG00000039063	ENSMUSG00000026626
ENSMUSG00000036957	16.7631	21.2635	23.5539	1.12246	2.27738	4.46882		ENSMUSG00000087125	ENSMUSG00000103114
ENSMUSG00000030579	610.375	1204.62	1173.93	319.902	259.621	254.723		ENSMUSG00000087485	ENSMUSG00000102246
ENSMUSG00000064109	12.8189	34.2064	29.2069	4.48985	2.27738	3.57506		ENSMUSG00000039046	ENSMUSG00000037474
ENSMUSG00000036931	365.83	196.918	215.754	41.5311	34.1607	35.7506		ENSMUSG00000085716	ENSMUSG00000037461
ENSMUSG00000006651	14.791	29.5839	18.8431	2.24492	6.83214	0.893764		ENSMUSG00000086109	ENSMUSG00000102970
ENSMUSG00000046056	87.7599	131.279	130.96	22.4492	14.803	17.8753		ENSMUSG00000102599	ENSMUSG00000026623
ENSMUSG00000060962	62.1221	56.3944	65.0088	28.0616	31.8833	12.5127		ENSMUSG00000002107	ENSMUSG00000064845
ENSMUSG00000051314	34.5123	357.781	382.516	0	0	0		ENSMUSG00000082953	ENSMUSG00000102840
ENSMUSG00000001247	22.6795	61.0169	58.4137	13.4695	14.803	11.6189		ENSMUSG00000015619	ENSMUSG00000026622
ENSMUSG00000036570	43.3869	181.202	186.547	1.12246	2.27738	4.46882		ENSMUSG00000025782	ENSMUSG00000055833
ENSMUSG00000036560	18.7353	53.6209	52.7608	12.3471	4.55476	8.04388		ENSMUSG00000025781	ENSMUSG00000037434
ENSMUSG00000019194	223.837	428.967	408.896	66.2253	107.037	81.3325		ENSMUSG00000077733	ENSMUSG00000049353
ENSMUSG00000036459	32.5402	77.6579	91.3892	5.61231	12.5256	15.194		ENSMUSG00000037262	ENSMUSG00000097416
ENSMUSG00000034957	327.374	1341.45	1254.95	324.392	190.161	238.635		ENSMUSG00000037254	ENSMUSG00000026637
ENSMUSG00000030495	34.5123	339.291	345.771	0	0	0		ENSMUSG00000025780	ENSMUSG00000103653
ENSMUSG00000001802	109.453	316.178	296.779	7.85723	2.27738	5.36258		ENSMUSG00000061186	ENSMUSG00000037395
ENSMUSG00000108704	7.88853	5.54699	3.76863	17.9594	21.6351	31.2817		ENSMUSG00000083900	ENSMUSG00000097316
ENSMUSG00000021217	82.8295	108.166	123.423	22.4492	12.5256	23.2379		ENSMUSG00000026778	ENSMUSG00000058248
ENSMUSG00000054676	512.754	1310.94	1352.94	328.881	237.986	266.342		ENSMUSG00000082424	ENSMUSG00000037375
ENSMUSG00000108621	484.158	560.246	509.707	1083.18	1117.06	1020.68		ENSMUSG00000026773	ENSMUSG00000016262
ENSMUSG00000091594	5.91639	6.47149	8.47941	0	0	0		ENSMUSG00000102329	ENSMUSG00000089812
ENSMUSG00000056592	100.579	90.6008	79.1411	261.534	189.023	232.379		ENSMUSG00000037197	ENSMUSG00000102162
ENSMUSG00000064023	9.86066	12.943	16.9588	2.24492	2.27738	0.893764		ENSMUSG00000026770	ENSMUSG00000016200
ENSMUSG00000038670	3.94426	5.54699	4.71078	21.3268	26.1899	176.071		ENSMUSG00000023206	ENSMUSG00000103640
ENSMUSG00000002204	97.6205	237.596	227.06	16.8369	4.55476	6.25635		ENSMUSG00000058594	ENSMUSG00000016181
ENSMUSG00000062785	2.9582	13.8675	17.901	1.12246	0	0		ENSMUSG00000047909	ENSMUSG00000026638
ENSMUSG00000030739	3.94426	84.1294	70.6617	1.12246	4.55476	3.57506		ENSMUSG00000026768	ENSMUSG00000079144
ENSMUSG00000007783	55.2197	99.8458	95.1578	2.24492	12.5256	9.8314		ENSMUSG00000026767	ENSMUSG00000037318
ENSMUSG00000019539	361.886	769.183	715.097	107.756	252.789	291.367		ENSMUSG00000102630	ENSMUSG00000089683
ENSMUSG00000030798	233.698	538.983	524.781	33.6739	19.3577	28.6004		ENSMUSG00000104449	ENSMUSG00000026639
ENSMUSG00000003865	1369.65	1559.63	1531	483.781	501.024	535.365		ENSMUSG00000104406	ENSMUSG00000016194
ENSMUSG00000050708	19487.6	24829.3	25139.6	7351	8815.74	7476.34		ENSMUSG00000026730	ENSMUSG00000103089
ENSMUSG00000011382	76.9131	526.964	507.822	24.6942	15.9417	34.8568		ENSMUSG00000049630	ENSMUSG00000009633
ENSMUSG00000040428	68.0385	159.938	179.01	59.4905	51.2411	34.8568		ENSMUSG00000104459	ENSMUSG00000104348
ENSMUSG00000030826	426.966	999.383	925.198	313.167	366.658	342.312		ENSMUSG00000103143	ENSMUSG00000103736
ENSMUSG00000044562	108.467	94.2988	113.059	46.0209	25.0512	27.7067		ENSMUSG00000026727	ENSMUSG00000016179
ENSMUSG00000059824	242.572	72.1109	56.5294	7.85723	20.4964	43.7944		ENSMUSG00000103360	ENSMUSG00000026640
ENSMUSG00000058743	7.88853	32.3574	24.4961	2.24492	2.27738	8.04388		ENSMUSG00000102691	ENSMUSG00000102523
ENSMUSG00000040026	4008.36	9168.25	9333	28.0616	25.0512	41.1131		ENSMUSG00000086358	ENSMUSG00000016494
ENSMUSG00000074115	23.6656	219.106	247.787	1.12246	0	0.893764		ENSMUSG00000026726	ENSMUSG00000097325
ENSMUSG00000057465	18.7353	237.596	256.267	0	0	0.893764		ENSMUSG00000026723	ENSMUSG00000096929
ENSMUSG00000030854	99.5926	427.118	370.268	51.6333	110.453	90.2702		ENSMUSG00000026728	ENSMUSG00000103867
ENSMUSG00000109164	0.986066	0	1.88431	13.4695	13.6643	6.25635		ENSMUSG00000003418	ENSMUSG00000104077
ENSMUSG00000093973	11.8328	11.094	7.53725	0	0	0		ENSMUSG00000063275	ENSMUSG00000016493
ENSMUSG00000096719	135.091	80.4314	99.8686	0	0	0		ENSMUSG00000102553	ENSMUSG00000104010
ENSMUSG00000070547	4.93033	14.792	10.3637	93.1644	103.621	7.15011		ENSMUSG00000103926	ENSMUSG00000103443
ENSMUSG00000078636	529.517	410.477	438.103	232.35	199.271	218.972		ENSMUSG00000086657	ENSMUSG00000016481
ENSMUSG00000108957	14.791	10.1695	17.901	57.2456	33.022	47.3695		ENSMUSG00000026718	ENSMUSG00000026616
ENSMUSG00000074093	22.6795	93.3743	100.811	11.2246	20.4964	15.194		ENSMUSG00000103901	ENSMUSG00000102307
ENSMUSG00000055026	6.90246	8.32049	1.88431	0	0	0		ENSMUSG00000061531	ENSMUSG00000050530
ENSMUSG00000108943	3.94426	1.849	4.71078	14.592	11.3869	18.769		ENSMUSG00000083545	ENSMUSG00000026643
ENSMUSG00000109157	10.8467	16.641	11.3059	35.9188	30.7446	30.388		ENSMUSG00000026712	ENSMUSG00000049950
ENSMUSG00000000948	2.9582	15.7165	17.901	0	0	0		ENSMUSG00000036949	ENSMUSG00000026644
ENSMUSG00000102252	8.87459	28.6594	39.5706	2.24492	1.13869	2.68129		ENSMUSG00000057914	ENSMUSG00000026650
ENSMUSG00000033585	128.189	252.388	307.143	3.36739	3.41607	14.3002		ENSMUSG00000104153	ENSMUSG00000026648
ENSMUSG00000098708	6.90246	11.094	16.0167	23.5717	53.5185	37.5381		ENSMUSG00000070271	ENSMUSG00000026646
ENSMUSG00000095061	0.986066	3.69799	2.82647	4.48985	25.0512	16.0878		ENSMUSG00000083633	ENSMUSG00000085043
ENSMUSG00000033429	85.7877	155.316	137.555	48.2659	62.628	50.0508		ENSMUSG00000104034	ENSMUSG00000109865
ENSMUSG00000030513	72.9689	80.4314	72.5461	16.8369	17.0804	14.3002		ENSMUSG00000081008	ENSMUSG00000051396
ENSMUSG00000015134	35.4984	42.5269	48.9921	0	5.69345	3.57506		ENSMUSG00000082542	ENSMUSG00000039496
ENSMUSG00000109539	21.6934	32.3574	19.7853	50.5108	144.614	73.2886		ENSMUSG00000104106	ENSMUSG00000026655
ENSMUSG00000074071	41.4148	85.0539	78.199	19.0819	19.3577	29.4942		ENSMUSG00000103885	ENSMUSG00000085205
ENSMUSG00000042659	193.269	411.402	353.309	77.4499	29.606	58.9884		ENSMUSG00000083305	ENSMUSG00000026657
ENSMUSG00000032776	65.0803	131.279	114.001	15.7145	10.2482	10.7252		ENSMUSG00000103050	ENSMUSG00000087355
ENSMUSG00000078670	14.791	38.8289	49.9343	6.73477	2.27738	0.893764		ENSMUSG00000087086	ENSMUSG00000102494
ENSMUSG00000025790	86.7738	144.222	165.82	42.6536	2.27738	9.8314		ENSMUSG00000102673	ENSMUSG00000039449
ENSMUSG00000059146	4.93033	25.886	24.4961	1.12246	0	0		ENSMUSG00000104271	ENSMUSG00000048186
ENSMUSG00000039236	478.242	920.8	812.139	74.0825	50.1024	75.0762		ENSMUSG00000026707	ENSMUSG00000026662
ENSMUSG00000108521	55.2197	24.9615	5.65294	125.716	81.9857	93.8452		ENSMUSG00000103778	ENSMUSG00000026664
ENSMUSG00000030546	284.973	3025.88	2858.5	0	0	5.36258		ENSMUSG00000017418	ENSMUSG00000069188
ENSMUSG00000030545	162.701	419.722	481.442	189.696	141.198	148.365		ENSMUSG00000102258	ENSMUSG00000026669
ENSMUSG00000109390	5.91639	15.7165	12.248	30.3065	38.7155	30.388		ENSMUSG00000103865	ENSMUSG00000026672
ENSMUSG00000025584	181.436	398.459	383.458	116.736	118.424	85.8013		ENSMUSG00000026748	ENSMUSG00000086430
ENSMUSG00000025104	72.9689	159.014	209.159	55.0006	50.1024	55.4134		ENSMUSG00000053702	ENSMUSG00000026676
ENSMUSG00000011154	2.9582	1.849	0	19.0819	15.9417	8.93764		ENSMUSG00000054057	ENSMUSG00000039145
ENSMUSG00000108878	26.6238	24.9615	27.3225	55.0006	59.2119	69.7136		ENSMUSG00000085319	ENSMUSG00000039128
ENSMUSG00000052353	2008.62	966.101	966.653	6638.24	2365.06	2880.6		ENSMUSG00000054074	ENSMUSG00000025817
ENSMUSG00000097016	6.90246	8.32049	0.942157	25.8166	13.6643	28.6004		ENSMUSG00000086340	ENSMUSG00000056718
ENSMUSG00000001773	21.6934	31.4329	24.4961	4.48985	0	4.46882		ENSMUSG00000026743	ENSMUSG00000025816
ENSMUSG00000091962	4.93033	0.924498	6.5951	6.73477	26.1899	52.7321		ENSMUSG00000092814	ENSMUSG00000025815
ENSMUSG00000030562	68.0385	149.769	132.844	5.61231	3.41607	5.36258		ENSMUSG00000064964	ENSMUSG00000043241
ENSMUSG00000030560	3342.76	13831.4	13708.4	3584.02	3342.06	2422.1		ENSMUSG00000081619	ENSMUSG00000045319
ENSMUSG00000030559	7.88853	19.4145	12.248	1.12246	1.13869	0.893764		ENSMUSG00000026740	ENSMUSG00000039063
ENSMUSG00000049791	234.684	705.392	715.097	130.206	167.388	174.284		ENSMUSG00000083070	ENSMUSG00000087125
ENSMUSG00000039405	351.039	460.4	433.392	39.2862	78.5697	60.7759		ENSMUSG00000082520	ENSMUSG00000087485
ENSMUSG00000109498	65.0803	175.655	202.564	38.1637	47.825	56.3071		ENSMUSG00000051154	ENSMUSG00000039046
ENSMUSG00000052572	41.4148	29.5839	32.0333	16.8369	7.97083	12.5127		ENSMUSG00000026739	ENSMUSG00000086109
ENSMUSG00000102555	10.8467	13.8675	12.248	29.184	59.2119	57.2009		ENSMUSG00000037708	ENSMUSG00000002107
ENSMUSG00000098041	58.1779	51.7719	46.1657	140.308	119.563	106.358		ENSMUSG00000092353	ENSMUSG00000062319
ENSMUSG00000048078	189.325	916.178	927.082	25.8166	146.891	75.9699		ENSMUSG00000081139	ENSMUSG00000082953
ENSMUSG00000035686	307.653	4953.46	5087.65	5.61231	1.13869	7.15011		ENSMUSG00000026737	ENSMUSG00000015619
ENSMUSG00000042797	39.4426	199.692	218.58	20.2043	15.9417	17.8753		ENSMUSG00000026736	ENSMUSG00000025783
ENSMUSG00000030761	113.398	312.48	287.358	106.634	93.3726	97.4203		ENSMUSG00000023094	ENSMUSG00000079602
ENSMUSG00000035547	365.83	198.767	248.729	547.761	614.893	471.907		ENSMUSG00000086621	ENSMUSG00000025782
ENSMUSG00000090958	403.301	863.481	825.329	102.144	46.6863	63.4572		ENSMUSG00000080227	ENSMUSG00000103570
ENSMUSG00000086477	35.4984	24.037	27.3225	56.1231	85.4018	67.0323		ENSMUSG00000043415	ENSMUSG00000025781
ENSMUSG00000109130	0.986066	19.4145	16.9588	0	1.13869	0.893764		ENSMUSG00000087246	ENSMUSG00000037262
ENSMUSG00000030747	598.542	3462.25	3558.53	29.184	15.9417	10.7252		ENSMUSG00000036617	ENSMUSG00000037254
ENSMUSG00000052396	4.93033	28.6594	20.7274	0	0	0		ENSMUSG00000060795	ENSMUSG00000025780
ENSMUSG00000096606	18.7353	22.188	25.4382	1.12246	0	1.78753		ENSMUSG00000081128	ENSMUSG00000061186
ENSMUSG00000030737	52.2615	162.712	177.125	29.184	22.7738	55.4134		ENSMUSG00000036591	ENSMUSG00000083900
ENSMUSG00000035165	51.2754	47.1494	54.6451	16.8369	7.97083	26.8129		ENSMUSG00000085206	ENSMUSG00000026778
ENSMUSG00000051048	253.419	416.024	372.152	158.267	79.7083	145.684		ENSMUSG00000075514	ENSMUSG00000102992
ENSMUSG00000032942	17.7492	125.732	105.522	2.24492	0	6.25635		ENSMUSG00000026679	ENSMUSG00000102196
ENSMUSG00000033685	2407.97	4879.5	4850.22	2802.79	1289	1486.33		ENSMUSG00000048550	ENSMUSG00000102894
ENSMUSG00000030708	32.5402	23.1125	16.0167	105.511	40.9929	66.1385		ENSMUSG00000045967	ENSMUSG00000082424
ENSMUSG00000030701	6.90246	61.0169	56.5294	4.48985	2.27738	6.25635		ENSMUSG00000081467	ENSMUSG00000026773
ENSMUSG00000108866	35.4984	17.5655	27.3225	176.227	115.008	91.1639		ENSMUSG00000025716	ENSMUSG00000102329
ENSMUSG00000048779	244.544	780.277	710.386	221.125	227.738	235.06		ENSMUSG00000082516	ENSMUSG00000102376
ENSMUSG00000030688	22.6795	118.336	129.075	15.7145	21.6351	11.6189		ENSMUSG00000083863	ENSMUSG00000037197
ENSMUSG00000032725	107.481	330.046	335.408	19.0819	23.9125	46.4757		ENSMUSG00000083563	ENSMUSG00000026770
ENSMUSG00000110150	35.4984	19.4145	21.6696	67.3477	61.4893	54.5196		ENSMUSG00000082884	ENSMUSG00000023206
ENSMUSG00000073982	1200.04	1363.64	1327.5	628.579	455.476	500.508		ENSMUSG00000026787	ENSMUSG00000058594
ENSMUSG00000070423	8.87459	27.735	9.42157	2.24492	1.13869	0		ENSMUSG00000085353	ENSMUSG00000047909
ENSMUSG00000073940	477.256	446.533	438.103	30.3065	64.9054	75.9699		ENSMUSG00000026786	ENSMUSG00000026768
ENSMUSG00000052305	3740.15	3768.26	3874.15	178.471	395.126	406.663		ENSMUSG00000069136	ENSMUSG00000086843
ENSMUSG00000056144	39.4426	75.8089	83.8519	19.0819	23.9125	20.5566		ENSMUSG00000026784	ENSMUSG00000026767
ENSMUSG00000087175	7.88853	12.943	17.901	0	0	0		ENSMUSG00000081861	ENSMUSG00000102630
ENSMUSG00000090215	76.9131	247.766	200.679	74.0825	50.1024	48.2633		ENSMUSG00000058835	ENSMUSG00000104449
ENSMUSG00000057143	517.685	959.629	1021.3	410.821	357.549	324.436		ENSMUSG00000083650	ENSMUSG00000104406
ENSMUSG00000052749	546.28	716.486	671.758	7.85723	14.803	3.57506		ENSMUSG00000026781	ENSMUSG00000026730
ENSMUSG00000078616	130.161	375.346	348.598	2.24492	3.41607	15.194		ENSMUSG00000026779	ENSMUSG00000049630
ENSMUSG00000030921	1763.09	3896.76	3958.94	486.026	447.505	397.725		ENSMUSG00000026775	ENSMUSG00000026727
ENSMUSG00000057596	231.725	899.537	938.388	41.5311	11.3869	9.8314		ENSMUSG00000081648	ENSMUSG00000103360
ENSMUSG00000036862	353.012	289.368	287.358	528.68	860.85	700.711		ENSMUSG00000026774	ENSMUSG00000102691
ENSMUSG00000086513	34.5123	72.1109	64.0666	23.5717	5.69345	5.36258		ENSMUSG00000084098	ENSMUSG00000086358
ENSMUSG00000078606	73.9549	318.027	326.928	44.8985	10.2482	4.46882		ENSMUSG00000102704	ENSMUSG00000026726
ENSMUSG00000099241	2.9582	10.1695	16.9588	0	0	0		ENSMUSG00000026771	ENSMUSG00000026723
ENSMUSG00000045868	20.7074	83.2049	65.951	14.592	2.27738	0.893764		ENSMUSG00000026986	ENSMUSG00000026728
ENSMUSG00000053541	39.4426	92.4498	105.522	29.184	5.69345	0.893764		ENSMUSG00000083116	ENSMUSG00000003418
ENSMUSG00000063286	1156.66	2257.63	2416.63	379.392	156.001	104.57		ENSMUSG00000044103	ENSMUSG00000063275
ENSMUSG00000073902	6.90246	48.0739	34.8598	2.24492	0	0		ENSMUSG00000026983	ENSMUSG00000102553
ENSMUSG00000051041	48.3172	104.468	132.844	0	0	0.893764		ENSMUSG00000026981	ENSMUSG00000103926
ENSMUSG00000036528	12.8189	88.7518	104.579	15.7145	15.9417	12.5127		ENSMUSG00000026979	ENSMUSG00000086657
ENSMUSG00000048330	46.3451	78.5824	69.7196	22.4492	29.606	16.0878		ENSMUSG00000026976	ENSMUSG00000026718
ENSMUSG00000031023	26.6238	90.6008	69.7196	12.3471	2.27738	9.8314		ENSMUSG00000085330	ENSMUSG00000103901
ENSMUSG00000030790	161.715	709.09	587.906	12.3471	4.55476	3.57506		ENSMUSG00000084241	ENSMUSG00000061531
ENSMUSG00000005686	268.21	606.471	647.262	66.2253	31.8833	49.157		ENSMUSG00000004113	ENSMUSG00000026712
ENSMUSG00000030787	337.235	1369.18	1408.52	8.9797	5.69345	89.3764		ENSMUSG00000036893	ENSMUSG00000077897
ENSMUSG00000005611	16.7631	45.3004	54.6451	5.61231	9.10952	8.93764		ENSMUSG00000103162	ENSMUSG00000036949
ENSMUSG00000110424	30.568	20.339	33.9176	51.6333	78.5697	56.3071		ENSMUSG00000102875	ENSMUSG00000057914
ENSMUSG00000038296	250.461	148.844	139.439	446.74	352.994	312.817		ENSMUSG00000026972	ENSMUSG00000070271
ENSMUSG00000030772	271.168	143.297	145.092	87.552	62.628	111.72		ENSMUSG00000026974	ENSMUSG00000083633
ENSMUSG00000085945	12.8189	18.49	11.3059	38.1637	96.7887	57.2009		ENSMUSG00000026975	ENSMUSG00000104034
ENSMUSG00000055116	1469.24	885.669	832.866	2524.42	2190.84	1673.13		ENSMUSG00000036850	ENSMUSG00000082542
ENSMUSG00000084984	25.6377	23.1125	24.4961	39.2862	61.4893	56.3071		ENSMUSG00000036833	ENSMUSG00000104106
ENSMUSG00000038156	758.285	2892.76	2885.83	422.046	324.527	530.896		ENSMUSG00000084383	ENSMUSG00000103885
ENSMUSG00000055723	775.048	906.008	977.958	443.373	389.432	467.439		ENSMUSG00000083796	ENSMUSG00000083305
ENSMUSG00000087475	11.8328	14.792	20.7274	61.7354	59.2119	47.3695		ENSMUSG00000065798	ENSMUSG00000103050
ENSMUSG00000045659	21.6934	47.1494	45.2235	3.36739	4.55476	6.25635		ENSMUSG00000089513	ENSMUSG00000085281
ENSMUSG00000030659	413.162	672.11	649.146	200.921	334.775	325.33		ENSMUSG00000006476	ENSMUSG00000102673
ENSMUSG00000030657	326.388	416.949	395.706	53.8782	43.2702	60.7759		ENSMUSG00000099320	ENSMUSG00000104271
ENSMUSG00000030654	888.445	2647.76	2652.17	465.822	381.461	330.693		ENSMUSG00000087028	ENSMUSG00000026707
ENSMUSG00000042246	14.791	24.9615	38.6284	5.61231	0	5.36258		ENSMUSG00000078202	ENSMUSG00000017418
ENSMUSG00000109284	11.8328	26.8105	21.6696	7.85723	2.27738	1.78753		ENSMUSG00000059555	ENSMUSG00000103865
ENSMUSG00000030972	0.986066	24.037	13.1902	1.12246	0	0		ENSMUSG00000013465	ENSMUSG00000026748
ENSMUSG00000030935	7.88853	43.4514	51.8186	5.61231	9.10952	8.04388		ENSMUSG00000064919	ENSMUSG00000053702
ENSMUSG00000109036	19.7213	43.4514	38.6284	14.592	6.83214	11.6189		ENSMUSG00000036770	ENSMUSG00000054057
ENSMUSG00000035004	752.368	1262.86	1305.83	390.617	219.767	206.459		ENSMUSG00000036752	ENSMUSG00000054074
ENSMUSG00000108573	29.582	36.0554	26.3804	70.7151	69.4601	49.157		ENSMUSG00000036731	ENSMUSG00000086340
ENSMUSG00000030865	16.7631	66.5639	58.4137	2.24492	9.10952	11.6189		ENSMUSG00000044628	ENSMUSG00000026743
ENSMUSG00000030748	2652.52	6887.51	6766.57	1339.1	1426.78	1340.65		ENSMUSG00000006471	ENSMUSG00000099050
ENSMUSG00000108524	4.93033	11.094	30.149	0	2.27738	2.68129		ENSMUSG00000078201	ENSMUSG00000092814
ENSMUSG00000030745	54.2336	299.537	269.457	23.5717	11.3869	13.4065		ENSMUSG00000048707	ENSMUSG00000081619
ENSMUSG00000030711	46.3451	369.799	397.59	65.1028	29.606	46.4757		ENSMUSG00000026966	ENSMUSG00000026740
ENSMUSG00000030707	975.219	2069.03	2117.97	644.293	655.886	381.637		ENSMUSG00000026965	ENSMUSG00000082520
ENSMUSG00000030695	20367.2	20672.7	20445.7	8369.08	7694.13	8757.1		ENSMUSG00000097345	ENSMUSG00000051154
ENSMUSG00000058966	17.7492	267.18	239.308	1.12246	6.83214	4.46882		ENSMUSG00000036646	ENSMUSG00000026739
ENSMUSG00000030674	22.6795	32.3574	30.149	11.2246	4.55476	8.93764		ENSMUSG00000026958	ENSMUSG00000037708
ENSMUSG00000051457	200.171	197.843	184.663	585.925	908.675	710.542		ENSMUSG00000026956	ENSMUSG00000092353
ENSMUSG00000078580	81.8435	83.2049	70.6617	159.39	183.329	179.647		ENSMUSG00000026955	ENSMUSG00000026737
ENSMUSG00000086502	103.537	114.638	117.77	244.697	249.373	204.672		ENSMUSG00000015094	ENSMUSG00000026736
ENSMUSG00000108465	52.2615	56.3944	57.4715	107.756	168.526	110.827		ENSMUSG00000036587	ENSMUSG00000037683
ENSMUSG00000030793	42.4008	131.279	136.613	58.368	26.1899	16.0878		ENSMUSG00000026944	ENSMUSG00000087674
ENSMUSG00000030786	864.78	2727.27	2678.55	894.602	556.82	520.171		ENSMUSG00000047617	ENSMUSG00000023094
ENSMUSG00000108596	9.86066	18.49	21.6696	3.36739	2.27738	2.68129		ENSMUSG00000015093	ENSMUSG00000086621
ENSMUSG00000030789	1169.47	532.511	513.475	3060.95	4138	3517.85		ENSMUSG00000015083	ENSMUSG00000043415
ENSMUSG00000030849	2.9582	58.2434	50.8765	2.24492	0	0		ENSMUSG00000015095	ENSMUSG00000087246
ENSMUSG00000030862	41.4148	63.7904	63.1245	20.2043	11.3869	16.0878		ENSMUSG00000026942	ENSMUSG00000036617
ENSMUSG00000030930	2055.95	1070.57	1095.73	4584.14	3830.56	3042.37		ENSMUSG00000083043	ENSMUSG00000060795
ENSMUSG00000109555	105.509	72.1109	57.4715	233.472	249.373	223.441		ENSMUSG00000015092	ENSMUSG00000081128
ENSMUSG00000030946	73.9549	107.242	120.596	40.4086	19.3577	21.4503		ENSMUSG00000026941	ENSMUSG00000036591
ENSMUSG00000054555	1450.5	2105.08	2210.3	747.56	742.426	1070.73		ENSMUSG00000036504	ENSMUSG00000085206
ENSMUSG00000054612	21.6934	23.1125	19.7853	5.61231	4.55476	5.36258		ENSMUSG00000015087	ENSMUSG00000075514
ENSMUSG00000010476	82.8295	231.125	229.886	47.1434	63.7667	64.351		ENSMUSG00000052403	ENSMUSG00000026679
ENSMUSG00000078566	6005.14	4338.67	4316.02	2188.8	1328.85	1647.21		ENSMUSG00000026940	ENSMUSG00000048550
ENSMUSG00000025473	3098.22	5302	5295.86	282.86	356.41	385.212		ENSMUSG00000026939	ENSMUSG00000045967
ENSMUSG00000025479	83.8156	2261.32	2236.68	79.6948	0	3.57506		ENSMUSG00000026938	ENSMUSG00000081467
ENSMUSG00000025488	2.9582	29.5839	23.5539	0	3.41607	2.68129		ENSMUSG00000049086	ENSMUSG00000025716
ENSMUSG00000025491	670.525	840.369	813.081	81.9397	47.825	42.0069		ENSMUSG00000058740	ENSMUSG00000082516
ENSMUSG00000025492	4819.89	7526.34	7550.44	2138.29	2212.48	2010.97		ENSMUSG00000026933	ENSMUSG00000083563
ENSMUSG00000059108	180.45	427.118	482.384	3.36739	10.2482	9.8314		ENSMUSG00000082357	ENSMUSG00000082884
ENSMUSG00000054065	47.3312	47.1494	52.7608	24.6942	26.1899	21.4503		ENSMUSG00000036352	ENSMUSG00000026787
ENSMUSG00000025498	1604.33	6156.23	6202.22	113.369	31.8833	59.8822		ENSMUSG00000026932	ENSMUSG00000026786
ENSMUSG00000025503	1882.4	3011.09	3064.84	903.582	1044.18	1086.82		ENSMUSG00000087679	ENSMUSG00000069136
ENSMUSG00000025509	1120.17	4917.41	4950.09	854.194	616.032	721.268		ENSMUSG00000087595	ENSMUSG00000026784
ENSMUSG00000037887	98.6066	71.1864	72.5461	30.3065	23.9125	34.8568		ENSMUSG00000036327	ENSMUSG00000084625
ENSMUSG00000007891	5106.83	11148.5	11188.1	2893.71	3451.37	3117.45		ENSMUSG00000026930	ENSMUSG00000081861
ENSMUSG00000031098	8.87459	16.641	13.1902	0	2.27738	0		ENSMUSG00000075467	ENSMUSG00000058835
ENSMUSG00000018819	1000.86	1657.63	1733.57	307.555	863.127	706.967		ENSMUSG00000026928	ENSMUSG00000026781
ENSMUSG00000052281	9.86066	9.24498	13.1902	25.8166	48.9637	50.9445		ENSMUSG00000086779	ENSMUSG00000026779
ENSMUSG00000101609	540.364	629.583	677.411	1184.2	1369.84	1326.35		ENSMUSG00000036281	ENSMUSG00000026775
ENSMUSG00000037664	9.86066	25.886	32.9755	3.36739	0	0.893764		ENSMUSG00000085767	ENSMUSG00000081648
ENSMUSG00000000154	3.94426	28.6594	25.4382	0	1.13869	0.893764		ENSMUSG00000026927	ENSMUSG00000084098
ENSMUSG00000031075	25.6377	159.014	160.167	11.2246	11.3869	5.36258		ENSMUSG00000026926	ENSMUSG00000102704
ENSMUSG00000031070	475.284	284.745	246.845	1442.36	1399.45	1036.77		ENSMUSG00000026925	ENSMUSG00000026771
ENSMUSG00000040624	94.6623	85.9783	74.4304	32.5514	23.9125	39.3256		ENSMUSG00000026924	ENSMUSG00000083373
ENSMUSG00000038587	321.457	666.563	681.179	125.716	149.168	159.984		ENSMUSG00000086714	ENSMUSG00000026986
ENSMUSG00000095123	512.754	284.745	338.234	1047.26	834.66	770.425		ENSMUSG00000085543	ENSMUSG00000083116
ENSMUSG00000096054	3389.11	1851.77	1872.07	13469.5	10977	9243.31		ENSMUSG00000026923	ENSMUSG00000044103
ENSMUSG00000096553	0	0	0	10.1022	5.69345	4.46882		ENSMUSG00000026921	ENSMUSG00000026984
ENSMUSG00000046916	42.4008	53.6209	34.8598	7.85723	6.83214	14.3002		ENSMUSG00000026922	ENSMUSG00000026983
ENSMUSG00000019775	5.91639	13.8675	16.9588	0	0	0		ENSMUSG00000036186	ENSMUSG00000026981
ENSMUSG00000047712	70.0107	109.091	120.596	63.9803	31.8833	25.0254		ENSMUSG00000097052	ENSMUSG00000026979
ENSMUSG00000060487	13.8049	41.6024	44.2814	2.24492	2.27738	2.68129		ENSMUSG00000077192	ENSMUSG00000026976
ENSMUSG00000019832	335.262	737.75	749.014	104.389	116.146	85.8013		ENSMUSG00000086775	ENSMUSG00000085057
ENSMUSG00000055493	80.8574	102.619	90.447	14.592	39.8542	30.388		ENSMUSG00000036160	ENSMUSG00000084241
ENSMUSG00000039232	554.169	493.682	536.087	179.594	128.672	148.365		ENSMUSG00000015776	ENSMUSG00000004113
ENSMUSG00000019817	35.4984	209.861	179.01	3.36739	1.13869	5.36258		ENSMUSG00000062647	ENSMUSG00000036893
ENSMUSG00000062866	102.551	218.182	244.961	108.879	52.3798	64.351		ENSMUSG00000065258	ENSMUSG00000102875
ENSMUSG00000015501	2577.58	1716.79	1805.17	5657.21	5440.66	4108.63		ENSMUSG00000015790	ENSMUSG00000026972
ENSMUSG00000097300	14.791	7.39599	6.5951	48.2659	44.4089	29.4942		ENSMUSG00000014873	ENSMUSG00000026974
ENSMUSG00000093672	23.6656	25.886	17.901	46.0209	101.343	50.0508		ENSMUSG00000014867	ENSMUSG00000026975
ENSMUSG00000039835	155.798	196.918	204.448	66.2253	68.3214	82.2263		ENSMUSG00000049897	ENSMUSG00000036850
ENSMUSG00000019853	20.7074	48.0739	47.1078	1.12246	1.13869	2.68129		ENSMUSG00000052406	ENSMUSG00000036833
ENSMUSG00000019852	11.8328	15.7165	16.9588	4.48985	1.13869	2.68129		ENSMUSG00000014852	ENSMUSG00000084383
ENSMUSG00000019850	6229.96	4122.34	4202.02	610.619	626.28	422.75		ENSMUSG00000015488	ENSMUSG00000083796
ENSMUSG00000111052	10.8467	5.54699	9.42157	35.9188	107.037	30.388		ENSMUSG00000036067	ENSMUSG00000065798
ENSMUSG00000019996	7.88853	24.9615	24.4961	5.61231	1.13869	1.78753		ENSMUSG00000036040	ENSMUSG00000006476
ENSMUSG00000019990	162.701	419.722	455.062	87.552	55.7958	71.5011		ENSMUSG00000009614	ENSMUSG00000099320
ENSMUSG00000019970	4092.17	3303.23	3327.7	2037.27	984.967	1485.44		ENSMUSG00000009621	ENSMUSG00000036813
ENSMUSG00000053219	44.373	78.5824	65.0088	7.85723	4.55476	1.78753		ENSMUSG00000109946	ENSMUSG00000087028
ENSMUSG00000075297	131.147	146.071	126.249	279.493	245.957	282.429		ENSMUSG00000026918	ENSMUSG00000078202
ENSMUSG00000097352	292.862	257.011	286.416	533.169	619.448	614.91		ENSMUSG00000098812	ENSMUSG00000059555
ENSMUSG00000078452	39.4426	54.5454	52.7608	1.12246	2.27738	2.68129		ENSMUSG00000026917	ENSMUSG00000013465
ENSMUSG00000020010	1.97213	18.49	21.6696	0	0	0		ENSMUSG00000085929	ENSMUSG00000064919
ENSMUSG00000037440	2.9582	24.9615	46.1657	1.12246	0	0		ENSMUSG00000015846	ENSMUSG00000026969
ENSMUSG00000019998	1110.31	1590.14	1585.65	721.743	624.002	550.559		ENSMUSG00000085766	ENSMUSG00000036752
ENSMUSG00000019997	312.583	653.62	658.567	39.2862	71.7375	113.508		ENSMUSG00000026837	ENSMUSG00000036731
ENSMUSG00000019987	1393.31	6926.34	6918.26	42.6536	35.2994	59.8822		ENSMUSG00000086560	ENSMUSG00000044628
ENSMUSG00000112758	5.91639	7.39599	10.3637	0	0	0		ENSMUSG00000026833	ENSMUSG00000006471
ENSMUSG00000019899	179.464	519.568	586.964	69.5926	64.9054	95.6327		ENSMUSG00000087196	ENSMUSG00000078201
ENSMUSG00000019889	65.0803	108.166	114.001	19.0819	34.1607	25.0254		ENSMUSG00000035829	ENSMUSG00000048707
ENSMUSG00000095478	177.492	186.749	195.026	77.4499	88.8179	88.4826		ENSMUSG00000035772	ENSMUSG00000026966
ENSMUSG00000004360	17.7492	34.2064	28.2647	1.12246	2.27738	0		ENSMUSG00000082895	ENSMUSG00000026965
ENSMUSG00000019883	119.314	399.383	362.73	93.1644	71.7375	81.3325		ENSMUSG00000026829	ENSMUSG00000026961
ENSMUSG00000019789	4.93033	15.7165	22.6118	0	0	0		ENSMUSG00000063611	ENSMUSG00000097345
ENSMUSG00000019787	1.97213	0.924498	0	4.48985	6.83214	31.2817		ENSMUSG00000026821	ENSMUSG00000036646
ENSMUSG00000097742	15.7771	6.47149	9.42157	0	0	0		ENSMUSG00000087667	ENSMUSG00000088171
ENSMUSG00000019846	1070.87	1971.96	2013.39	217.758	145.752	277.067		ENSMUSG00000026816	ENSMUSG00000026958
ENSMUSG00000071335	26.6238	48.9984	32.9755	8.9797	12.5256	19.6628		ENSMUSG00000026812	ENSMUSG00000026956
ENSMUSG00000063428	6.90246	93.3743	114.001	3.36739	3.41607	1.78753		ENSMUSG00000026807	ENSMUSG00000026955
ENSMUSG00000019823	133.119	186.749	180.894	104.389	86.5405	58.9884		ENSMUSG00000035666	ENSMUSG00000015085
ENSMUSG00000019804	2008.62	2365.79	2333.72	1258.28	1020.27	1043.02		ENSMUSG00000026806	ENSMUSG00000015094
ENSMUSG00000044770	185.38	179.353	156.398	575.823	424.732	462.076		ENSMUSG00000026805	ENSMUSG00000036587
ENSMUSG00000038248	11.8328	24.037	28.2647	0	0	6.25635		ENSMUSG00000079502	ENSMUSG00000026944
ENSMUSG00000047139	425.98	540.832	543.624	67.3477	33.022	19.6628		ENSMUSG00000083773	ENSMUSG00000047617
ENSMUSG00000062593	2.9582	8.32049	5.65294	0	0	0		ENSMUSG00000026803	ENSMUSG00000015093
ENSMUSG00000112023	5687.63	9408.62	9202.99	766.642	1222.95	715.905		ENSMUSG00000043535	ENSMUSG00000015090
ENSMUSG00000112148	3899.89	5133.74	5186.57	601.64	737.872	473.695		ENSMUSG00000035513	ENSMUSG00000015083
ENSMUSG00000112843	21.6934	55.4699	56.5294	20.2043	12.5256	4.46882		ENSMUSG00000079499	ENSMUSG00000015095
ENSMUSG00000112226	13.8049	26.8105	18.8431	3.36739	0	0		ENSMUSG00000026799	ENSMUSG00000026942
ENSMUSG00000047669	12.8189	34.2064	46.1657	6.73477	4.55476	4.46882		ENSMUSG00000082413	ENSMUSG00000083043
ENSMUSG00000019874	11.8328	48.0739	36.7441	2.24492	0	0.893764		ENSMUSG00000039844	ENSMUSG00000083528
ENSMUSG00000019872	240.6	1432.05	1384.97	94.2868	38.7155	69.7136		ENSMUSG00000079497	ENSMUSG00000015092
ENSMUSG00000098188	648.831	852.388	808.37	477.046	224.322	270.81		ENSMUSG00000039826	ENSMUSG00000026941
ENSMUSG00000020108	1804.5	1456.08	1332.21	758.784	351.855	696.242		ENSMUSG00000026798	ENSMUSG00000036504
ENSMUSG00000058297	15.7771	30.5084	28.2647	8.9797	2.27738	8.04388		ENSMUSG00000059316	ENSMUSG00000015087
ENSMUSG00000057337	6.90246	5.54699	12.248	0	1.13869	0.893764		ENSMUSG00000069020	ENSMUSG00000052403
ENSMUSG00000112592	0.986066	0	1.88431	7.85723	12.5256	16.9815		ENSMUSG00000039798	ENSMUSG00000026940
ENSMUSG00000020096	8.87459	7.39599	1.88431	17.9594	48.9637	16.9815		ENSMUSG00000039787	ENSMUSG00000026939
ENSMUSG00000112080	1.97213	12.0185	16.0167	1.12246	0	0		ENSMUSG00000026790	ENSMUSG00000026938
ENSMUSG00000020090	4.93033	4.62249	5.65294	0	0	0		ENSMUSG00000019715	ENSMUSG00000087612
ENSMUSG00000020085	341.179	865.33	896.933	222.247	135.504	168.028		ENSMUSG00000057738	ENSMUSG00000049086
ENSMUSG00000020086	33.5262	53.6209	52.7608	7.85723	4.55476	11.6189		ENSMUSG00000039715	ENSMUSG00000058740
ENSMUSG00000058806	25.6377	24.037	30.149	7.85723	1.13869	6.25635		ENSMUSG00000054766	ENSMUSG00000026933
ENSMUSG00000046687	62.1221	134.052	99.8686	32.5514	19.3577	13.4065		ENSMUSG00000026785	ENSMUSG00000036352
ENSMUSG00000037031	67.0525	181.202	176.183	29.184	20.4964	15.194		ENSMUSG00000015335	ENSMUSG00000026932
ENSMUSG00000020077	5100.92	7919.25	8095.95	343.473	241.402	235.06		ENSMUSG00000039686	ENSMUSG00000087679
ENSMUSG00000047146	5.91639	9.24498	9.42157	30.3065	28.4673	16.9815		ENSMUSG00000039678	ENSMUSG00000087595
ENSMUSG00000037762	0.986066	10.1695	17.901	0	1.13869	0		ENSMUSG00000085401	ENSMUSG00000036327
ENSMUSG00000043259	19.7213	41.6024	44.2814	5.61231	2.27738	7.15011		ENSMUSG00000015337	ENSMUSG00000026930
ENSMUSG00000014329	510.782	860.708	899.759	77.4499	47.825	117.083		ENSMUSG00000039660	ENSMUSG00000075467
ENSMUSG00000060733	5348.42	3159.94	3207.1	8790	7099.74	7660.45		ENSMUSG00000039648	ENSMUSG00000026928
ENSMUSG00000052613	0.986066	0	0	8.9797	29.606	12.5127		ENSMUSG00000100747	ENSMUSG00000086779
ENSMUSG00000085456	87.7599	48.9984	60.298	159.39	150.307	105.464		ENSMUSG00000007476	ENSMUSG00000036281
ENSMUSG00000020175	105.509	69.3374	75.3725	180.716	259.621	162.665		ENSMUSG00000079484	ENSMUSG00000085767
ENSMUSG00000020178	34.5123	47.1494	48.9921	11.2246	11.3869	3.57506		ENSMUSG00000075419	ENSMUSG00000026927
ENSMUSG00000046807	7.88853	12.0185	8.47941	17.9594	48.9637	25.9192		ENSMUSG00000052533	ENSMUSG00000026926
ENSMUSG00000006345	37.4705	28.6594	38.6284	57.2456	97.9274	60.7759		ENSMUSG00000084892	ENSMUSG00000026925
ENSMUSG00000006344	237.642	1124.19	1105.15	41.5311	44.4089	63.4572		ENSMUSG00000026860	ENSMUSG00000026924
ENSMUSG00000006342	55.2197	134.052	140.381	6.73477	12.5256	1.78753		ENSMUSG00000026858	ENSMUSG00000086714
ENSMUSG00000001666	38.4566	82.2804	55.5872	7.85723	6.83214	12.5127		ENSMUSG00000026856	ENSMUSG00000085543
ENSMUSG00000001665	13.8049	47.1494	48.05	2.24492	1.13869	0.893764		ENSMUSG00000026853	ENSMUSG00000026923
ENSMUSG00000001663	43.3869	92.4498	88.5627	5.61231	0	0		ENSMUSG00000039515	ENSMUSG00000026921
ENSMUSG00000033318	43.3869	50.8474	65.951	25.8166	12.5256	9.8314		ENSMUSG00000089762	ENSMUSG00000026922
ENSMUSG00000033307	2657.45	1638.21	1639.35	808.173	564.791	695.348		ENSMUSG00000085275	ENSMUSG00000036186
ENSMUSG00000049422	27.6098	253.313	184.663	17.9594	3.41607	8.04388		ENSMUSG00000047363	ENSMUSG00000097052
ENSMUSG00000112721	0	0	0	8.9797	12.5256	2.68129		ENSMUSG00000086405	ENSMUSG00000077192
ENSMUSG00000001119	9291.7	6357.78	6255.92	17281.4	17322.9	10997.8		ENSMUSG00000075416	ENSMUSG00000086775
ENSMUSG00000001435	1960.3	1140.83	1042.97	2186.56	6041.89	3429.37		ENSMUSG00000093091	ENSMUSG00000036160
ENSMUSG00000078444	3.94426	2.7735	7.53725	16.8369	33.022	22.3441		ENSMUSG00000044320	ENSMUSG00000015776
ENSMUSG00000000290	1262.16	3681.35	3696.08	1080.93	670.689	456.713		ENSMUSG00000026857	ENSMUSG00000062647
ENSMUSG00000051652	3.94426	34.2064	25.4382	4.48985	0	0		ENSMUSG00000039483	ENSMUSG00000065258
ENSMUSG00000020277	3375.3	3697.99	3711.15	1172.97	741.288	1001.02		ENSMUSG00000039476	ENSMUSG00000015790
ENSMUSG00000000731	2.9582	13.8675	11.3059	0	0	0		ENSMUSG00000050737	ENSMUSG00000014873
ENSMUSG00000000730	49.3033	74.8844	46.1657	20.2043	31.8833	28.6004		ENSMUSG00000084143	ENSMUSG00000014867
ENSMUSG00000000732	219.893	342.989	347.656	132.451	100.205	95.6327		ENSMUSG00000026848	ENSMUSG00000049897
ENSMUSG00000005054	2018.48	2176.27	2111.37	1070.83	835.799	1014.42		ENSMUSG00000026849	ENSMUSG00000052406
ENSMUSG00000112907	39.4426	27.735	23.5539	123.471	136.643	93.8452		ENSMUSG00000026851	ENSMUSG00000014852
ENSMUSG00000020312	153.826	160.863	159.224	98.7767	42.1316	29.4942		ENSMUSG00000026854	ENSMUSG00000015488
ENSMUSG00000111977	10.8467	4.62249	6.5951	0	1.13869	0		ENSMUSG00000075415	ENSMUSG00000036067
ENSMUSG00000020325	241.586	217.257	187.489	81.9397	66.0441	69.7136		ENSMUSG00000087269	ENSMUSG00000087364
ENSMUSG00000035835	193.269	314.329	306.201	112.246	102.482	83.12		ENSMUSG00000000194	ENSMUSG00000036040
ENSMUSG00000057729	23.6656	246.841	275.11	3.36739	0	1.78753		ENSMUSG00000088891	ENSMUSG00000009614
ENSMUSG00000061780	1879.44	25475.5	25401.5	3.36739	1.13869	20.5566		ENSMUSG00000087430	ENSMUSG00000009621
ENSMUSG00000035697	1125.1	1655.78	1660.08	801.438	576.177	560.39		ENSMUSG00000062661	ENSMUSG00000109946
ENSMUSG00000020131	76.9131	51.7719	72.5461	38.1637	28.4673	32.1755		ENSMUSG00000055632	ENSMUSG00000026918
ENSMUSG00000020190	1090.59	2066.25	2144.35	771.131	588.703	651.554		ENSMUSG00000076441	ENSMUSG00000026917
ENSMUSG00000015312	3844.67	1058.55	1043.91	551.129	357.549	330.693		ENSMUSG00000026843	ENSMUSG00000085929
ENSMUSG00000048240	30.568	86.9028	62.1823	10.1022	20.4964	10.7252		ENSMUSG00000098904	ENSMUSG00000015846
ENSMUSG00000034917	15.7771	22.188	34.8598	8.9797	7.97083	2.68129		ENSMUSG00000039356	ENSMUSG00000085766
ENSMUSG00000034854	431.897	562.095	490.864	202.043	269.87	247.573		ENSMUSG00000087549	ENSMUSG00000026837
ENSMUSG00000034792	30.568	90.6008	66.8931	22.4492	12.5256	16.0878		ENSMUSG00000026842	ENSMUSG00000086560
ENSMUSG00000096718	12.8189	17.5655	8.47941	39.2862	35.2994	27.7067		ENSMUSG00000043102	ENSMUSG00000026835
ENSMUSG00000112922	20.7074	16.641	16.0167	61.7354	62.628	32.1755		ENSMUSG00000086356	ENSMUSG00000026833
ENSMUSG00000112847	6.90246	15.7165	16.9588	57.2456	59.2119	50.9445		ENSMUSG00000026840	ENSMUSG00000087196
ENSMUSG00000112084	0.986066	1.849	0.942157	7.85723	11.3869	8.93764		ENSMUSG00000001864	ENSMUSG00000035829
ENSMUSG00000112134	79.8713	36.0554	44.2814	121.226	143.475	111.72		ENSMUSG00000001855	ENSMUSG00000035772
ENSMUSG00000020256	1022.55	678.582	616.17	372.657	250.512	339.63		ENSMUSG00000081480	ENSMUSG00000082895
ENSMUSG00000020034	681.371	281.972	265.688	1534.41	1038.49	894.658		ENSMUSG00000050592	ENSMUSG00000026829
ENSMUSG00000097309	14.791	12.0185	5.65294	23.5717	40.9929	30.388		ENSMUSG00000051373	ENSMUSG00000063611
ENSMUSG00000020044	3754.94	1397.84	1408.52	7331.92	10432.7	8488.08		ENSMUSG00000039262	ENSMUSG00000026821
ENSMUSG00000084899	92.6902	86.9028	79.1411	48.2659	35.2994	25.9192		ENSMUSG00000099155	ENSMUSG00000026818
ENSMUSG00000020053	354.984	1583.67	1552.67	70.7151	233.432	148.365		ENSMUSG00000094382	ENSMUSG00000087667
ENSMUSG00000020057	756.312	1305.39	1275.68	680.212	372.352	364.656		ENSMUSG00000094251	ENSMUSG00000026816
ENSMUSG00000060002	736.591	4345.14	4312.25	471.434	472.557	383.425		ENSMUSG00000086216	ENSMUSG00000026812
ENSMUSG00000020061	13.8049	6.47149	7.53725	25.8166	31.8833	41.1131		ENSMUSG00000039254	ENSMUSG00000026809
ENSMUSG00000110647	16.7631	11.094	11.3059	29.184	59.2119	30.388		ENSMUSG00000002550	ENSMUSG00000026807
ENSMUSG00000020017	210.032	978.119	938.388	51.6333	77.431	68.8198		ENSMUSG00000066068	ENSMUSG00000035666
ENSMUSG00000020019	64.0943	57.3189	73.4882	140.308	189.023	121.552		ENSMUSG00000044627	ENSMUSG00000026806
ENSMUSG00000020027	125.23	282.897	300.548	79.6948	76.2923	95.6327		ENSMUSG00000002546	ENSMUSG00000026805
ENSMUSG00000036446	1396.27	1973.8	2200.88	402.964	151.446	261.873		ENSMUSG00000026825	ENSMUSG00000079502
ENSMUSG00000090665	36.4844	48.9984	51.8186	2.24492	4.55476	4.46882		ENSMUSG00000092807	ENSMUSG00000083773
ENSMUSG00000036019	13.8049	28.6594	26.3804	5.61231	0	5.36258		ENSMUSG00000039205	ENSMUSG00000026803
ENSMUSG00000035948	20.7074	170.108	179.952	0	1.13869	1.78753		ENSMUSG00000039195	ENSMUSG00000043535
ENSMUSG00000035873	75.9271	66.5639	94.2157	31.4289	30.7446	38.4318		ENSMUSG00000026822	ENSMUSG00000035513
ENSMUSG00000020205	798.713	522.342	500.285	292.963	97.9274	115.296		ENSMUSG00000026820	ENSMUSG00000079499
ENSMUSG00000050663	3.94426	36.0554	47.1078	3.36739	1.13869	0		ENSMUSG00000026819	ENSMUSG00000026799
ENSMUSG00000052291	24.6516	18.49	23.5539	80.8173	55.7958	42.9007		ENSMUSG00000039164	ENSMUSG00000082413
ENSMUSG00000069516	8798.67	23321.4	24002.4	4924.24	7739.68	8198.5		ENSMUSG00000039157	ENSMUSG00000039844
ENSMUSG00000069515	4.93033	134.977	94.2157	4.48985	0	9.8314		ENSMUSG00000026810	ENSMUSG00000039826
ENSMUSG00000020183	18.7353	8.32049	14.1323	3.36739	1.13869	1.78753		ENSMUSG00000075405	ENSMUSG00000026798
ENSMUSG00000052681	6958.67	9104.46	9114.42	4251.89	3692.77	3810.12		ENSMUSG00000079442	ENSMUSG00000059316
ENSMUSG00000020227	383.58	627.734	555.872	80.8173	27.3286	30.388		ENSMUSG00000093147	ENSMUSG00000069020
ENSMUSG00000034764	56.2058	45.3004	37.6863	191.941	269.87	181.434		ENSMUSG00000026811	ENSMUSG00000039798
ENSMUSG00000090191	5.91639	3.69799	5.65294	61.7354	58.0732	42.0069		ENSMUSG00000026817	ENSMUSG00000039787
ENSMUSG00000076448	61.1361	18.49	20.7274	166.124	142.336	119.764		ENSMUSG00000026814	ENSMUSG00000026790
ENSMUSG00000020121	43.3869	74.8844	95.1578	6.73477	9.10952	3.57506		ENSMUSG00000093277	ENSMUSG00000019715
ENSMUSG00000020123	19.7213	76.7334	62.1823	10.1022	1.13869	5.36258		ENSMUSG00000009566	ENSMUSG00000057738
ENSMUSG00000112794	12.8189	48.0739	18.8431	3.36739	1.13869	3.57506		ENSMUSG00000009555	ENSMUSG00000039715
ENSMUSG00000020102	45.359	227.427	231.771	51.6333	52.3798	74.1824		ENSMUSG00000059013	ENSMUSG00000054766
ENSMUSG00000020105	41.4148	123.883	115.885	3.36739	0	7.15011		ENSMUSG00000009551	ENSMUSG00000026785
ENSMUSG00000074657	26.6238	43.4514	34.8598	14.592	6.83214	13.4065		ENSMUSG00000039021	ENSMUSG00000015335
ENSMUSG00000025408	1238.5	465.947	472.02	457.965	199.271	176.071		ENSMUSG00000009563	ENSMUSG00000039686
ENSMUSG00000040280	49.3033	128.505	128.133	4.48985	1.13869	3.57506		ENSMUSG00000053746	ENSMUSG00000039678
ENSMUSG00000040033	1294.7	3154.39	3135.5	480.414	268.731	251.148		ENSMUSG00000038987	ENSMUSG00000085401
ENSMUSG00000025383	65.0803	77.6579	75.3725	5.61231	2.27738	7.15011		ENSMUSG00000026797	ENSMUSG00000015337
ENSMUSG00000025366	1486.99	2671.8	2567.38	784.601	419.038	400.406		ENSMUSG00000064652	ENSMUSG00000039660
ENSMUSG00000018166	50.2894	217.257	187.489	28.0616	29.606	52.7321		ENSMUSG00000085397	ENSMUSG00000039648
ENSMUSG00000047090	423.022	318.027	301.49	805.928	661.579	639.041		ENSMUSG00000087496	ENSMUSG00000100747
ENSMUSG00000078427	392.454	500.154	289.242	148.165	130.949	134.065		ENSMUSG00000026796	ENSMUSG00000007476
ENSMUSG00000025348	149.882	842.218	814.965	39.2862	37.5768	23.2379		ENSMUSG00000026792	ENSMUSG00000099041
ENSMUSG00000050251	18.7353	19.4145	16.0167	3.36739	1.13869	3.57506		ENSMUSG00000038900	ENSMUSG00000079484
ENSMUSG00000069421	100.579	73.0354	67.8353	23.5717	29.606	42.9007		ENSMUSG00000026791	ENSMUSG00000075419
ENSMUSG00000044433	6.90246	35.1309	14.1323	2.24492	1.13869	0		ENSMUSG00000038860	ENSMUSG00000052533
ENSMUSG00000004626	331.318	693.374	759.378	162.757	138.92	100.102		ENSMUSG00000104277	ENSMUSG00000084892
ENSMUSG00000012705	357.942	3200.61	3468.08	0	0	1.78753		ENSMUSG00000038831	ENSMUSG00000026860
ENSMUSG00000013974	288.917	406.779	429.623	3.36739	1.13869	0.893764		ENSMUSG00000085087	ENSMUSG00000026858
ENSMUSG00000089665	17.7492	63.7904	58.4137	1.12246	1.13869	0		ENSMUSG00000004105	ENSMUSG00000026856
ENSMUSG00000031494	8.87459	82.2804	83.8519	0	0	1.78753		ENSMUSG00000068966	ENSMUSG00000026853
ENSMUSG00000040197	1.97213	40.6779	27.3225	1.12246	0	0.893764		ENSMUSG00000026788	ENSMUSG00000039515
ENSMUSG00000031495	3.94426	128.505	120.596	0	0	0.893764		ENSMUSG00000038740	ENSMUSG00000089762
ENSMUSG00000065987	11.8328	330.97	288.3	2.24492	0	1.78753		ENSMUSG00000086484	ENSMUSG00000085275
ENSMUSG00000040165	0.986066	19.4145	28.2647	0	0	0		ENSMUSG00000038718	ENSMUSG00000047363
ENSMUSG00000051906	46.3451	256.086	218.58	0	1.13869	0		ENSMUSG00000038696	ENSMUSG00000086405
ENSMUSG00000079168	42.4008	185.824	225.175	0	0	0		ENSMUSG00000083503	ENSMUSG00000087268
ENSMUSG00000023235	136.077	161.787	165.82	368.168	392.848	368.231		ENSMUSG00000081992	ENSMUSG00000075416
ENSMUSG00000008206	57.1918	303.235	320.333	21.3268	17.0804	23.2379		ENSMUSG00000087635	ENSMUSG00000093091
ENSMUSG00000031504	309.625	442.835	402.301	69.5926	66.0441	74.1824		ENSMUSG00000026867	ENSMUSG00000044320
ENSMUSG00000096957	22.6795	23.1125	16.9588	6.73477	5.69345	2.68129		ENSMUSG00000026864	ENSMUSG00000026857
ENSMUSG00000031442	73.9549	110.94	98.9264	35.9188	21.6351	40.2194		ENSMUSG00000070953	ENSMUSG00000039483
ENSMUSG00000031443	68.0385	143.297	151.687	15.7145	0	9.8314		ENSMUSG00000035949	ENSMUSG00000039476
ENSMUSG00000031444	358.928	603.697	594.501	7.85723	2.27738	1.78753		ENSMUSG00000081904	ENSMUSG00000050737
ENSMUSG00000038457	14.791	21.2635	16.0167	0	3.41607	1.78753		ENSMUSG00000107167	ENSMUSG00000084143
ENSMUSG00000031451	454.576	5049.61	5273.25	140.308	304.03	273.492		ENSMUSG00000026869	ENSMUSG00000026848
ENSMUSG00000050052	17.7492	134.977	165.82	1.12246	3.41607	1.78753		ENSMUSG00000026873	ENSMUSG00000026849
ENSMUSG00000055675	91.7041	281.048	265.688	51.6333	14.803	33.0693		ENSMUSG00000026875	ENSMUSG00000026851
ENSMUSG00000060924	13.8049	14.792	19.7853	0	1.13869	2.68129		ENSMUSG00000026874	ENSMUSG00000026854
ENSMUSG00000095766	16.7631	14.792	12.248	35.9188	29.606	33.963		ENSMUSG00000035875	ENSMUSG00000075415
ENSMUSG00000093800	3.94426	12.943	19.7853	1.12246	1.13869	1.78753		ENSMUSG00000057110	ENSMUSG00000087269
ENSMUSG00000082976	0.986066	25.886	13.1902	0	0	0		ENSMUSG00000026878	ENSMUSG00000000194
ENSMUSG00000006567	4.93033	14.792	14.1323	0	0	0.893764		ENSMUSG00000026879	ENSMUSG00000088891
ENSMUSG00000031538	1249.35	1153.77	1202.19	1917.17	5171.93	2594.6		ENSMUSG00000106961	ENSMUSG00000087430
ENSMUSG00000031548	410.203	501.078	494.632	235.717	36.4381	194.841		ENSMUSG00000026880	ENSMUSG00000062661
[truncated: 23,745 more rows]

## Sheet: Figure 3
Figure 3d					Figure 3g
Relative pressure (P/P0)	Adsorbed (cm3g-1)	Pore diameter (nm)	dV/dlog(D) (cm3g-1)		Diameter (nm)	HMP	IPI549@HMP
0.0202	56.6757	2.8427	0.217		68.0611	0
0.036	62.0928	3.1238	0.2		78.8202	1.05269	0
0.0713	70.4427	3.3375	0.211		91.28	7.53108	2.89604
0.097	75.2389	3.5738	0.172		105.709	19.1212	11.5697
0.127	80.122	3.8359	0.244		122.42	25.8434	20.8054
0.157	84.7472	4.1153	1.52		141.772	22.7515	23.5573
0.188	88.9878	4.4231	0.231		164.183	14.5878	19.6385
0.218	93.1561	4.7767	0.223		190.137	6.79037	12.7841
0.282	101.23	5.1881	0.219		220.194	2.0377	6.33043
0.312	104.867	5.6519	0.238		255.002	0.284194	2.08895
0.365	110.574	6.1631	0.248		295.312	0	0.32966
0.4	113.903	7.2092	0.252		341.995		0
0.457	118.855
0.49	121.471				Figure 3h
0.522	123.848					pH 7.4		pH 6.5		pH 6.5+100 μM H2O2
0.551	125.972				Time(h)	Mean	SD	Mean	SD	Mean	SD
0.581	128.157				0	0	0	0	0	0	0
0.612	130.551				0.166667	2.31417	1.39251	11.422	3.25872	19.8148	2.73243
0.641	132.885				0.333333	4.82532	1.86284	15.3537	2.88201	27.6871	5.38927
0.671	135.537				0.5	6.25942	0.992797	17.6968	4.62049	35.068	2.01436
0.701	138.158				1	8.779	2.98571	20.4008	3.16729	33.9985	8.29932
0.755	144.136				2	11.0824	4.63076	23.8022	1.80674	41.7196	11.3341
0.788	148.286				4	15.0708	3.2209	25.1262	1.99693	54.2925	7.40665
0.848	157.776				18	20.0949	1.66173	31.9131	6.1383	63.6357	6.74981
0.876	163.455				24	21.8195	3.05718	40.5725	3.53546	73.3636	3.5223
0.91	172.75
0.937	183.919				Figure 3j
0.956	195.767				Mn concentration (mM)	pH 7.4	pH 6.5	pH 6.5+100 μM H2O2
0.965	207.75				0.039	0.469704	0.486381	0.88968
0.977	231.186				0.078	0.498504	0.502765	1.31579
0.986	268.369				0.156	0.541712	0.595948	2.079
0.973	258.11				0.3125	0.59988	0.811688	3.32226
0.941	231.291				0.625	0.732601	1.26103	5.10204
0.91	217.008
0.882	207.758				Figure 3k
0.85	199.195				Concentration (mM)	Hemolysis (%)	SD
0.82	191.362				H2O	100	0.26
0.789	183.722				PBS	0	0.18
0.734	171.382				6.25	0.188	0.31
0.671	160.358				13.5	0.564	1.06
0.643	156.009				25	0.755	1.21
0.613	151.889				50	0.629	0.84
0.582	148.023				100	1.065	0.2
0.551	144.401				200	1.817	1.36
0.521	140.942
0.492	125.705
0.462	121.886
0.431	118.706
0.401	115.454
0.371	112.263
0.314	106.049
0.282	102.303
0.251	98.5462
0.194	91.0831
0.163	86.5801
0.133	82.0839
0.103	77.2064
0.0685	70.5165
0.0515	66.6933
Figure 3e
	Zeta potentials (mV)
sSiO2	-42.3	-42.7	-42.1
sSiO2-MnO2	-28.7	-29.4	-29.9
HMnO2	-33.6	-38.6	-32.2
HMnO2-PAH	28.1	27.4	24.6
HMnO2-PAH-PAA	-15.4	-17.4	-15.8
HMP	-8.06	-7.34	-7.32
IPI549@HMP	-4.04	-4.5	-3.6
Figure 3f
Wavelength (nm)	HMP	IPI549	IPI549@HMP
200	1.505	4.918	4.419
201	1.5	4.847	4.864
202	1.495	4.96	4.841
203	1.49	4.851	4.869
204	1.486	4.908	4.779
205	1.482	4.959	4.9
206	1.479	4.811	4.753
207	1.475	4.95	4.841
208	1.472	4.935	4.646
209	1.469	4.924	4.86
210	1.466	4.858	4.736
211	1.463	4.934	4.815
212	1.46	4.976	4.852
213	1.458	4.956	4.893
214	1.455	4.908	4.819
215	1.452	4.878	4.813
216	1.449	4.845	4.793
217	1.446	4.897	4.857
218	1.443	4.922	4.864
219	1.44	4.945	4.871
220	1.437	4.939	4.838
221	1.433	4.912	4.824
222	1.43	4.881	4.82
223	1.426	4.842	4.761
224	1.423	4.865	4.813
225	1.419	4.797	4.647
226	1.416	4.72	4.45
227	1.412	4.322	4.076
228	1.408	3.996	3.719
229	1.404	3.633	3.444
230	1.401	3.381	3.206
231	1.397	3.149	3.019
232	1.393	2.972	2.866
233	1.39	2.821	2.74
234	1.387	2.707	2.649
235	1.384	2.612	2.578
236	1.381	2.535	2.518
237	1.378	2.473	2.474
238	1.376	2.426	2.438
239	1.373	2.39	2.409
240	1.371	2.362	2.389
241	1.369	2.342	2.375
242	1.367	2.324	2.361
243	1.366	2.309	2.348
244	1.365	2.295	2.338
245	1.364	2.282	2.33
246	1.363	2.271	2.322
247	1.362	2.264	2.312
248	1.361	2.258	2.311
249	1.36	2.255	2.308
250	1.36	2.257	2.311
251	1.359	2.259	2.313
252	1.359	2.265	2.314
253	1.358	2.27	2.317
254	1.358	2.275	2.322
255	1.358	2.281	2.325
256	1.358	2.287	2.328
257	1.358	2.293	2.33
258	1.358	2.298	2.334
259	1.358	2.302	2.338
260	1.358	2.308	2.338
261	1.358	2.31	2.341
262	1.358	2.311	2.341
263	1.359	2.311	2.34
264	1.359	2.309	2.339
265	1.359	2.306	2.337
266	1.359	2.301	2.334
267	1.36	2.294	2.33
268	1.36	2.283	2.323
269	1.36	2.271	2.314
270	1.361	2.257	2.306
271	1.361	2.238	2.296
272	1.362	2.217	2.278
273	1.362	2.196	2.268
274	1.363	2.172	2.252
275	1.363	2.149	2.239
276	1.364	2.124	2.226
277	1.365	2.099	2.212
278	1.365	2.076	2.197
279	1.365	2.054	2.185
280	1.366	2.032	2.175
281	1.367	2.012	2.164
282	1.367	1.992	2.153
283	1.367	1.975	2.146
284	1.368	1.959	2.139
285	1.368	1.945	2.134
286	1.369	1.934	2.132
287	1.369	1.925	2.13
288	1.37	1.917	2.129
289	1.37	1.91	2.127
290	1.371	1.904	2.128
291	1.371	1.899	2.125
292	1.371	1.893	2.125
293	1.371	1.885	2.122
294	1.372	1.879	2.122
295	1.372	1.872	2.119
296	1.372	1.865	2.115
297	1.373	1.86	2.114
298	1.373	1.854	2.112
299	1.373	1.851	2.107
300	1.373	1.847	2.106
301	1.374	1.843	2.104
302	1.374	1.84	2.104
303	1.374	1.834	2.102
304	1.374	1.828	2.1
305	1.375	1.821	2.095
306	1.375	1.814	2.092
307	1.376	1.803	2.084
308	1.376	1.792	2.083
309	1.376	1.781	2.075
310	1.376	1.77	2.068
311	1.377	1.759	2.061
312	1.376	1.746	2.053
313	1.377	1.731	2.045
314	1.377	1.715	2.033
315	1.377	1.698	2.019
316	1.377	1.679	2.01
317	1.377	1.66	1.999
318	1.377	1.64	1.99
319	1.377	1.622	1.978
320	1.377	1.604	1.966
321	1.377	1.587	1.96
322	1.377	1.57	1.95
323	1.382	1.555	1.948
324	1.389	1.539	1.941
325	1.389	1.529	1.941
326	1.388	1.519	1.938
327	1.388	1.508	1.941
328	1.387	1.5	1.943
329	1.387	1.493	1.939
330	1.387	1.487	1.942
331	1.387	1.481	1.947
332	1.387	1.477	1.949
333	1.387	1.475	1.952
334	1.388	1.475	1.953
335	1.388	1.477	1.959
336	1.388	1.479	1.963
337	1.387	1.483	1.969
338	1.388	1.488	1.975
339	1.386	1.492	1.98
340	1.387	1.5	1.982
341	1.387	1.508	1.987
342	1.387	1.515	1.991
343	1.388	1.521	1.998
344	1.388	1.528	1.998
345	1.387	1.534	1.999
346	1.387	1.54	2.005
347	1.387	1.547	2.006
348	1.387	1.554	2.009
349	1.387	1.56	2.012
350	1.387	1.568	2.015
351	1.385	1.575	2.019
352	1.385	1.583	2.018
353	1.385	1.591	2.02
354	1.384	1.599	2.025
355	1.384	1.607	2.03
356	1.383	1.613	2.031
357	1.382	1.617	2.033
358	1.381	1.62	2.032
359	1.381	1.622	2.032
360	1.381	1.622	2.028
361	1.38	1.617	2.022
362	1.38	1.611	2.018
363	1.379	1.605	2.01
364	1.378	1.597	2.004
365	1.376	1.587	1.994
366	1.375	1.577	1.983
367	1.374	1.569	1.978
368	1.373	1.56	1.972
369	1.371	1.552	1.963
370	1.37	1.545	1.959
371	1.369	1.538	1.956
372	1.367	1.532	1.952
373	1.366	1.525	1.947
374	1.365	1.518	1.94
375	1.363	1.509	1.936
376	1.362	1.498	1.931
377	1.36	1.485	1.922
378	1.358	1.469	1.912
379	1.357	1.451	1.901
380	1.355	1.431	1.887
381	1.353	1.41	1.871
382	1.351	1.388	1.856
383	1.35	1.366	1.841
384	1.348	1.342	1.825
385	1.346	1.318	1.808
386	1.343	1.295	1.794
387	1.341	1.273	1.78
388	1.339	1.251	1.767
389	1.337	1.23	1.754
390	1.334	1.21	1.744
391	1.332	1.19	1.735
392	1.329	1.17	1.726
393	1.327	1.152	1.719
394	1.324	1.133	1.712
395	1.322	1.115	1.705
396	1.319	1.099	1.699
397	1.316	1.084	1.693
398	1.313	1.07	1.688
399	1.31	1.056	1.682
400	1.307	1.044	1.677
401	1.304	1.033	1.671
402	1.301	1.023	1.666
403	1.298	1.015	1.66
404	1.294	1.007	1.655
405	1.29	1	1.649
406	1.287	0.994	1.644
407	1.283	0.989	1.639
408	1.279	0.985	1.634
409	1.275	0.98	1.629
410	1.272	0.977	1.624
411	1.268	0.973	1.618
412	1.264	0.97	1.613
413	1.259	0.967	1.608
414	1.255	0.964	1.602
415	1.251	0.961	1.597
416	1.248	0.959	1.592
417	1.246	0.957	1.587
418	1.241	0.955	1.582
419	1.236	0.953	1.576
420	1.232	0.951	1.571
421	1.227	0.949	1.565
422	1.222	0.947	1.559
423	1.217	0.945	1.554
424	1.212	0.944	1.548
425	1.208	0.942	1.542
426	1.203	0.941	1.537
427	1.198	0.939	1.531
428	1.193	0.937	1.525
429	1.188	0.936	1.52
430	1.183	0.935	1.514
431	1.178	0.933	1.508
432	1.172	0.932	1.502
433	1.167	0.931	1.496
434	1.162	0.929	1.49
435	1.156	0.928	1.484
436	1.15	0.927	1.478
437	1.147	0.926	1.472
438	1.14	0.925	1.466
439	1.135	0.924	1.46
440	1.13	0.923	1.455
441	1.125	0.921	1.448
442	1.12	0.92	1.442
443	1.115	0.919	1.437
444	1.109	0.918	1.431
445	1.104	0.917	1.425
446	1.099	0.917	1.419
447	1.094	0.916	1.413
448	1.089	0.915	1.407
449	1.084	0.914	1.401
450	1.079	0.913	1.395
451	1.074	0.912	1.39
452	1.069	0.911	1.384
453	1.064	0.91	1.378
454	1.059	0.909	1.372
455	1.054	0.909	1.366
456	1.05	0.908	1.361
457	1.045	0.907	1.355
458	1.04	0.906	1.35
459	1.036	0.905	1.344
460	1.031	0.905	1.338
461	1.027	0.904	1.333
462	1.023	0.903	1.328
463	1.019	0.903	1.322
464	1.015	0.902	1.317
465	1.01	0.901	1.312
466	1.006	0.9	1.307
467	1.002	0.9	1.302
468	0.999	0.899	1.296
469	0.995	0.898	1.291
470	0.991	0.898	1.287
471	0.988	0.897	1.282
472	0.984	0.897	1.277
473	0.981	0.896	1.272
474	0.977	0.895	1.267
475	0.974	0.895	1.263
476	0.97	0.894	1.258
477	0.967	0.894	1.254
478	0.964	0.893	1.249
479	0.961	0.892	1.245
480	0.958	0.892	1.24
481	0.955	0.891	1.236
482	0.952	0.891	1.232
483	0.949	0.89	1.227
484	0.947	0.89	1.223
485	0.944	0.889	1.219
486	0.941	0.889	1.215
487	0.938	0.888	1.211
488	0.936	0.888	1.207
489	0.933	0.887	1.203
490	0.931	0.887	1.199
491	0.928	0.886	1.195
492	0.926	0.886	1.191
493	0.924	0.885	1.187
494	0.921	0.885	1.184
495	0.919	0.884	1.18
496	0.917	0.884	1.176
497	0.915	0.884	1.172
498	0.912	0.883	1.169
499	0.91	0.883	1.165
500	0.908	0.882	1.161
501	0.906	0.882	1.158
502	0.904	0.881	1.154
503	0.902	0.881	1.151
504	0.9	0.881	1.147
505	0.897	0.88	1.143
506	0.895	0.88	1.14
507	0.893	0.879	1.136
508	0.891	0.879	1.133
509	0.889	0.879	1.129
510	0.887	0.878	1.126
511	0.885	0.878	1.122
512	0.883	0.877	1.119
513	0.881	0.877	1.115
514	0.879	0.877	1.112
515	0.878	0.876	1.108
516	0.876	0.876	1.105
517	0.874	0.876	1.102
518	0.872	0.875	1.098
519	0.87	0.875	1.095
520	0.868	0.874	1.092
521	0.866	0.874	1.088
522	0.865	0.874	1.085
523	0.863	0.873	1.082
524	0.861	0.873	1.079
525	0.859	0.873	1.076
526	0.857	0.872	1.073
527	0.856	0.872	1.069
528	0.854	0.872	1.066
529	0.852	0.871	1.063
530	0.85	0.871	1.06
531	0.849	0.871	1.057
532	0.847	0.87	1.054
533	0.845	0.87	1.051
534	0.843	0.87	1.048
535	0.842	0.869	1.045
536	0.839	0.869	1.042
537	0.836	0.868	1.038
538	0.834	0.868	1.035
539	0.832	0.868	1.032
540	0.83	0.868	1.029
541	0.829	0.867	1.026
542	0.827	0.867	1.023
543	0.826	0.867	1.021
544	0.824	0.866	1.018
545	0.823	0.866	1.015
546	0.821	0.866	1.012
547	0.819	0.866	1.009
548	0.818	0.865	1.007
549	0.816	0.865	1.004
550	0.815	0.865	1.001
551	0.813	0.864	0.998
552	0.812	0.864	0.996
553	0.81	0.864	0.993
554	0.809	0.864	0.991
555	0.807	0.863	0.988
556	0.806	0.863	0.986
557	0.804	0.863	0.983
558	0.803	0.863	0.981
559	0.802	0.863	0.978
560	0.8	0.862	0.976
561	0.799	0.862	0.974
562	0.798	0.862	0.971
563	0.796	0.862	0.969
564	0.795	0.861	0.967
565	0.794	0.861	0.964
566	0.793	0.861	0.962
567	0.791	0.861	0.96
568	0.79	0.86	0.958
569	0.789	0.86	0.955
570	0.788	0.86	0.953
571	0.787	0.86	0.951
572	0.786	0.86	0.949
573	0.785	0.859	0.947
574	0.784	0.859	0.945
575	0.783	0.859	0.943
576	0.782	0.859	0.941
577	0.781	0.859	0.939
578	0.78	0.858	0.937
579	0.779	0.858	0.935
580	0.778	0.858	0.933
581	0.777	0.858	0.931
582	0.776	0.858	0.93
583	0.775	0.857	0.928
584	0.774	0.857	0.926
585	0.774	0.857	0.924
586	0.773	0.857	0.922
587	0.772	0.857	0.921
588	0.771	0.857	0.919
589	0.77	0.856	0.917
590	0.77	0.856	0.916
591	0.769	0.856	0.914
592	0.768	0.856	0.912
593	0.768	0.856	0.911
594	0.767	0.856	0.909
595	0.766	0.855	0.908
596	0.766	0.855	0.906
597	0.765	0.855	0.905
598	0.765	0.855	0.903
599	0.764	0.855	0.902
600	0.763	0.855	0.901

## Sheet: Figure 4
Figure 4c							Figure 4g
Time (s)	ΔConcentration of O2 (mg L-1)							NIR mode	sO2 mode
	0 ppm	5 ppm	10 ppm	20 ppm	40 ppm		Time(h)	PA value (a.u.)
0	0	0	0	0	0		0	0.144	2.729
10	-0.6	0.2	0.2	1.5	2.6		0.5	0.216	5.504
20	-0.7	0.4	0.9	2.6	4.4		1	0.229	11.183
30	-0.8	0.4	1.3	3.2	5.4		2	0.351	21.101
40	-0.8	0.6	1.5	3.5	6.2		4	0.444	25.059
50	-0.8	0.8	1.6	3.7	6.9		8	0.369	25.327
60	-0.8	0.9	1.7	3.9	7.3		12	0.373	18.888
70	-0.9	0.9	1.8	4.2	7.4		24	0.157	12.383
80	-0.8	1	2	4.3	7.5
90	-0.8	1.1	2.1	4.2	7.7		Figure 4i
100	-0.8	1	2.2	4.4	7.9			Control	IPI549@HMP+RT
110	-0.8	1.1	2.3	4.7	8		Hypoxia positive area (%)	9.127	8.92
120	-0.9	1.2	2.3	4.7	8			13.486	6.326
130	-0.8	1.2	2.4	4.7	8			14.31	8.244
140	-0.8	1.2	2.4	4.6	8.4			14.197	7.485
150	-0.8	1.2	2.3	4.7	8.4			19.056	7.86
160	-0.8	1.2	2.5	4.8	8.4
170	-0.9	1.4	2.5	5	8.3
180	-0.8	1.2	2.5	5	8.4
190	-0.9	1.3	2.4	5	8.5
200	-0.8	1.3	2.5	4.9	8.6
210	-0.8	1.3	2.7	5	8.7
220	-0.8	1.4	2.6	4.9	8.6
230	-0.8	1.4	2.6	4.9	8.7
240	-0.9	1.4	2.7	4.9	8.6
250	-0.8	1.5	2.6	4.8	8.6
260	-0.8	1.5	2.7	4.8	8.7
270	-0.8	1.5	2.7	4.7	8.7
280	-0.9	1.7	2.7	4.7	8.7
290	-0.8	1.5	2.7	4.8	8.7
300	-0.8	1.5	2.8	4.7	8.8

## Sheet: Figure 5
Figure 5c
	Control		IPI549@HMP		RT		HMP+RT		IPI549@HMP+RT
Time (day)	Mean	SD	Mean	SD	Mean	SD	Mean	SD	Mean	SD
0	0	0	0	0	0	0	0	0	0	0
10	180.6	28.02	185.7	30.57	206.2	18.4	183.41	31.7925	186.4	16.2
11	78.3	13.3	96.3	11.1	93.2	13.5	92.7	4.9	78.9979	9.6402
13	113.8	22.7	118.5	12.4	110.8	21.7	101.3	3.6	85.4322	11.5015
15	193.8	61.6	254	65	139.8	34.1	110.7	13.1	95.1577	18.15
17	364.7	131.8	484.7	169.7	155.6	31.7	127.8	29.9	117.589	28.4792
19	558.1	230	759.6	302.8	180.2	43.2	147.8	58.5	122.025	34.2395
21	905.4	345.6	1151.8	477.6	192.1	38.7	173.7	77.4	127.379	45.3417
23					222.9	33.1	163.2	69	128.56	55.6347
25					250.4	50.4	158.6	86	100.168	38.6594
27					326	56.9	151.5	97.1	63.4014	37.7999
29					393.7	97.4	177.1	111.1	32.0012	22.6667
31					500.3	127.5	201.6	142.1	29.1296	23.3079
33					668.5	231.4	232	193.8	25.1698	16.9688
35					904.4	231.2	315.6	273.8	18.4609	22.9034
37					1181	345	396.1	277.2	25.8583	35.7342
39							521.8	294.6	44.8218	70.8766
41							650.6	300.6	66.7547	106.388
Figure 5d
	Control
Time (day)	Tumor volume (mm3)
0	0	0	0	0	0	0
10	183.75	219.375	184.96	197.582	141.12	157.216
11	57.3	86	89.2	92.5	73.2	71.7
13	78.4	120.6	104.4	118.8	147.9	112.7
15	119.4	285.9	146.9	166.1	208.7	235.8
17	364.6	578.3	226.5	455.5	275.6	287.5
19	586.2	905.9	423.8	742.6	349.6	340.7
21	755	1509.2	931.6	1023.4	698.4	514.9
23	1458.2		1439.8	1434.9	953.8	832.4
25	1699.8		2059	2379.4	1485.3	1015.9
27					2176	1227.9
29						1394.3
31						1722.3
	IPI549@HMP
Time (day)	Tumor volume (mm3)
0	0	0	0	0	0	0
10	184.96	228.152	210.495	153.6	150.701	186.293
11	100.9	98.3	115.1	89.9	84.5	88.8
13	111	112.1	141.9	118	107.4	120.7
15	144.2	284.1	255.5	310.3	216.3	313.6
17	233.4	636.5	460	701.1	382.9	493.9
19	254.1	908.3	800.1	1157.2	624.2	813.5
21	316	1387.2	1228.8	1732.8	1267	978.8
23	368.5	1617.4	1922		1802.1	1399.4
25	734.8					2085.3
27	1115.4
29	1341
31	1560.7
	RT
Time (day)	Tumor volume (mm3)
0	0	0	0	0	0	0
10	172.062	205.167	210.495	205.167	222.376	222.338
11	78.3	105.9	96.2	111.3	85.7	81.5
13	109.8	115.3	116	145.8	96.2	81.5
15	177.3	144.9	165.5	145.9	123.5	81.5
17	152.5	149.5	180.3	154.2	194.5	102.3
19	141.5	195.2	180.3	241.9	200.7	121.8
21	178.9	187.3	180.3	255.5	210.9	139.4
23	202.2	245	182.6	265.2	245.2	197.2
25	225	264.4	204.7	334.1	272	202.5
27	272	297.4	313.3	414.2	376.9	282.1
29	323.2	355.2	326.4	553	476.3	328.1
31	548.9	406.8	332.8	702.3	530.7	480.2
33	979.2	549.8	404.9	931.7	571.3	573.9
35	1201.3	763.8	619.5	1163.9	873.3	804.7
37	1709.5	967.2	855.5	1515.5	1018.3	1020.2
39		1021.5	1116.3		1110.1	1209.6
41		1155.7	1622		1445	1640.3
	HMP+RT
Time (day)	Tumor volume (mm3)
0	0	0	0	0	0	0
10	196	175.071	228.152	167.936	198.45	134.848
11	89.9	90.9	90.4	94.2	88.9	101.9
13	103.5	100.7	101.3	105.6	94.8	101.9
15	104.4	100.7	120.1	126.7	93.3	119.1
17	160.6	90.9	149.7	126.7	92.7	145.9
19	251.3	90.9	154.9	142.2	92.7	154.9
21	261.6	84.6	233.2	156.6	83.8	222.2
23	186.3	84.6	204.1	162	83.8	258.6
25	153.6	58.7	180.3	187.3	76	295.9
27	164.3	54.7	95.3	209.1	75.1	310.5
29	168.8	52.7	106.3	298.5	111	325.4
31	166.5	67.5	111.6	412.1	107.2	344.6
33	165.9	70	111.7	561	111	372.6
35	210.5	73.8	167.8	681.2	114.4	646.1
37	309.3	122.4	210.6	712.8	245.5	776.2
39	573.1	183.3	338.4	926.8	312.7	796.5
41	762.5	281.6	419.2	1081.6	503.4	855.5
	IPI549@HMP+RT
Time (day)	Tumor volume (mm3)
0	0	0	0	0	0	0
10	190.44	183.75	177.315	168.338	215.825	182.648
11	72.5	75	84.6	76.3	69.8	95.8
13	76.7	80	101.9	82.5	74	97.5
15	75	83.8	127.8	98.8	89.7	95.8
17	75	96.2	147.9	125.1	115.3	145.9
19	72.5	102.7	153	125.1	112.4	166.5
21	85.7	95	184.3	108.1	105.5	185.7
23	107.2	89.7	202.6	78.3	97.5	196
25	88.8	89.7	163.4	66.8	63.8	128.6
27	73.8	71.8	50.3	32.7	23.3	128.6
29	70	26.6	47.6	11.2	23.1	13.5
31	70	1.8	38.7	23.1	24.3	16.9
33	41.5	0	25.6	46.6	18.9	18.5
35	38.8	0	0	52.9	0	19.1
37	38.8	0	0	90.8	0	25.6
39	41.6	0	0	183	0	44.4
41	44.5	0	0	272.8	0	83.2
Figure 5e
Time(day)	Control	IPI549@HMP	RT	HMP+RT	IPI549@HMP+RT
20	1	1
22		1
22		1
22		1
24	1
24	1
24	1	1
28	1
28	1
30		1
36			1
36			1
40			1
40			1
42			1
42			1	1
44				1
48				1
48				1
50				1
52				1
60					0
Figure 5f
	Control		IPI549@HMP		RT		HMP+RT		IPI549@HMP+RT
Time(day)	Mean	SD	Mean	SD	Mean	SD	Mean	SD	Mean	SD
10	17.5333	1.1003	17.8833	0.968332	18.1333	1.09301	18.3	0.712741	17.6333	1.06145
12	17.3667	0.750111	17.9167	0.713909	18.2	1.2522	17.5333	0.877876	16.95	1.10589
14	17.9833	1.24806	18.4333	0.850098	17.65	0.840833	17.6667	0.568038	16.6667	0.760701
16	17.8833	1.13915	18.8833	0.773089	17.25	0.816701	16.4167	0.617792	16.6833	1.25764
18	18.3833	0.790991	18.7	1.43108	17.15	1.04067	14.9833	0.598052	16.6167	1.31669
20	18.7333	0.983192	18.9833	1.28283	18.8333	0.831064	16.25	0.671565	16.9833	2.21216
22					19.5	0.74027	18.2667	0.332666	18.6	2.10048
24					19.3167	0.856543	18.8333	0.338625	18.9	2.03372
26					19.3167	1.07595	19.4	0.846168	19.4333	1.8096
28					19.3833	0.984716	19.45	0.946044	19.0167	0.673548
30					19.95	1.17771	19.8833	0.487511	20	0.817313
32					20.4667	1.09484	19.8833	0.733258	20.5833	0.757408
34					20.4667	0.991295	19.7167	0.462241	20.1333	0.382971
36					20.6167	1.33179	20.15	0.589067	20.1333	0.450185
38							20.65	0.739595	20.5833	0.594699
40							20.7667	0.650128	20.8167	0.503653
Figure 5g

## Sheet: Figure 6
Figure 6b,d,f,g,h
	Control			IPI549@HMP			RT			HMP+RT			IPI549@HMP+RT
CD8	10.1	13.4	15.5	12.2	8.89	13.1	15.9	14.1	14.2	19.6	23.5	22.5	28	26.2	28.3
MDSC	80.3	76.1	67.3	46	52.6	45.1	60.4	65.1	67.7	49.5	52.3	51.5	34.2	29.5	34.6
M2	54.6	57	57.8	36.6	24.9	23.1	38.5	48.9	37.6	23	16.7	33.3	21.6	24.9	32.9
CD8/Treg ratio	0.284507	0.299776	0.384615	0.504132	0.209176	0.456446	0.791045	0.520295	0.47651	1.02618	0.860806	1.08696	2.27642	2.49524	2.30081
M1/M2 ratio	0.857143	0.598246	0.925606	0.953552	0.903614	1.32468	0.81039	0.652352	0.417553	1.1087	1.20359	1.11111	2	1.87952	1.49544
Figure 6j,k
	Control			IPI549@HMP			RT			HMP+RT			IPI549@HMP+RT
TNF-α	48.1	43.2	47.4	47	47.2	49.6	55.6	50.5	51.4	58.5	58.9	64.8	65.6	74.1	77.7
IFN-γ	12.2	16.2	14	13.5	15.5	17.9	24.3	27.7	32.4	39.5	38.7	35.1	47.1	53.3	46.5

## Sheet: Figure 7
Figure 7c															Figure 7e
Primary	Control						Distant	Control							Time (day)	control	aPDL1	IPI549@HMP+RT	IPI549@HMP+RT+aPDL1
Time (day)	Tumor volume (mm3)						Time (day)	Tumor volume (mm3)							30	1
0	0	0	0	0	0	0	5	0	0	0	0	0	0		32	1
9	147.8	151.7	179.2	159.3	132.7	125.5	10	19.7	14	22	19.4	9.7	9		28	1
10	67.8	71.7	99.2	79.3	52.7	45.5	12	20.2	13.5	26.6	29.6	28.3	22.7		24	1
12	198.6	104.4	219.4	188.5	150.3	199.6	14	53	32.9	52.5	164.8	72	85.1		24	1
14	451.6	204.7	340.6	421.2	242.6	361.6	16	146.2	81.6	113.1	389.2	260.1	159.2		26	1
16	781.5	476.3	717.3	558.6	632.2	772.3	18	208.4	112.1	268.2	616.3	480.5	394.3		34		1
18	1286	747.9	1048.6	799.3	1107.1	1033.5	20	456.9	229.1	362.8	982.3	737.8	668.7		32		1
20	1887.1	1187.6	1123.3	1210.3	1427.5	1576.6	22	352	649.2	691.6	1377.4	1258.1	1116.4		30		1
22		1353.1	1407.7	1715	1818		24	887.4	595.4	973.9	1729.4	1554.7	1476.6		32		1
24		1963.1	1607				26	1022.7	991.9	1376.7			1751.1		28		1
							28	1433.6	1137	1774.5					30		1
															36			1
Primary	aPDL1						Distant	aPDL1							38			1
Time (day)	Tumor volume (mm3)						Time (day)	Tumor volume (mm3)							40			1
0	0	0	0	0	0	0	5	0	0	0	0	0	0		44			1
9	138.5	169.9	151.5	150.3	140.3	147.6	10	20.7	14.9	15.8	18	15.8	25.7		46			1
10	58.5	89.9	71.5	70.3	60.3	67.6	12	25.9	39.7	23	34.3	44	47.1		46			1
12	102.9	234.5	254	151.6	95.6	105.6	14	32.9	56.4	60.8	39.5	89.6	86.4		50				0
14	401.5	315.1	642	287.6	172.8	220	16	86.3	113.6	203.4	56.1	201.8	128.3
16	782.7	514	1008.8	448	489.3	402.5	18	118.4	235.7	305.2	111	343	219.1		Figure 7i,j,k,l.m
18	908.5	617.9	1178.6	749.1	674.2	526.6	20	209.2	298.1	405	212.7	795	425.9			control			aPDL1			IPI549@HMP+RT			IPI549@HMP+RT+aPDL1
20	1021.8	1024.7	1764	1233	881.1	765	22	320	586.6	615.6	399.4	1009.9	631.8		CD8	30.9	46.2	32.8	24.7	41.4	39.9	45.6	46.8	49.4	62.8	63.4	59.5
22	1218.4	1329.7		1427.4	1225.3	933.1	24	382.2	690.4	887.5	667	1249.8	909.6		MDSC	53.9	66.5	54.3	47.7	46.9	50.8	43.8	45.6	44.8	37.9	40.3	41.4
24	1690.1	1822.5		2156	1508.3	1131.4	26	494.6	954.9	1117.3	825.2	1476	1346.4		CD8/Treg ratio	0.933535	1.21579	1.20147	1.47904	1.92558	2.01515	2.53333	2.38776	2.45771	3.67251	4.46479	3.30556
26						1273.6	28	713.9	1195.2	1399.1	1072.8	1899.2	1514.5		M1/M2 ratio	0.567114	0.802239	0.716446	0.868613	0.994604	0.87471	0.94877	0.976096	1.00451	1.04278	1.24282	1.37215
28						1578.1	30	932.9	1436.5	1724.7	1202.3		1716.1
							32	1140.6	1622		1642.3				Figure 7o,p
							34	1526.4								control			aPDL1			IPI549@HMP+RT			IPI549@HMP+RT+aPDL1
															TNF-α	44.1	45.2	45.8	48.3	47.2	48.5	61.6	65.4	66.5	77	78.1	75.7
Primary	IPI549@HMP+RT						Distant	IPI549@HMP+RT							IFN-γ	9.6	15.5	12	15.4	17.9	18.8	23.9	24	19.5	30.7	31.4	31
Time (day)	Tumor volume (mm3)						Time (day)	Tumor volume (mm3)
0	0	0	0	0	0	0	5	0	0	0	0	0	0
9	138.8	147.6	151.5	140.8	169.2	143.4	10	16.9	13.5	13.5	22	14	13.5
10	58.8	67.6	71.5	60.8	89.2	63.4	12	27.4	14	13.5	22.5	14	14.1
12	65	79.8	91.9	67.5	122.8	73.8	14	44	20.2	14.4	27.7	14	30.6
14	101.3	96.2	124.5	70	151.6	83.8	16	61	29.2	14.4	36.3	14	20.7
16	112.9	94.2	66.3	90.6	122.4	51.2	18	130	32.2	14.4	38.3	14	29.9
18	94.1	94.2	65.2	115	104.4	51.2	20	176.128	50.625	20.1465	54.2	14	52
20	75	94.2	64.1	121	96.8	50.3	22	202.554	52.65	29.4335	58.1	30.3	44.9
22	70	78.4	66.3	149.7	58.8	50.3	24	298.442	82.472	66.0275	60.8	81.1	74.9
24	68.8	37.3	30.6	151.2	0	47.4	26	484	109.33	68.4285	117.6	86.5	113.4
26	62.5	31.2	28.1	132.9	0	45.5	28	574.34	173.4	110.466	157.6	180.8	151.4
28	63.8	26.6	7.3	146.3	0	49.4	30	708.256	253.125	118.354	205.9	249	200.7
30	100.6	11	0	172.3	0	49.4	32	1080	461.288	259.92	341.2	475.2	231.2
32	113.7	11.7	0	172.3	0	78.7	34	1411.34	717.336	379.456	482.8	670.7	308.4
34	132.1	34.5	0	317.2	0	78.7	36	1663.53	896.724	608.634	548.9	936	386.9
36	143.3	45.6	0	445.5	0	98.3	38		1519	679.778	756.3	1183	534.6
38	249.2	57.6	0	522.2	0	207.8	40			982.344	870.7	1710.1	775.3
40	327.7	107.4	0	572.2	0	336.5
Primary	IPI549@HMP+RT+aPDL1						Distant	IPI549@HMP+RT+aPDL1
Time (day)	Tumor volume (mm3)						Time (day)	Tumor volume (mm3)
0	0	0	0	0	0	0	5	0	0	0	0	0	0
9	158.7	141.1	153	153.8	153	139	10	14.4	15.4	14.4	16.3	21.4	15.8
10	78.7	61.1	73	73.8	73	59	12	8.4	18.7	16.3	16.3	22.7	18
12	90.8	84.7	81.5	75	93.3	81.3	14	8.4	40.8	21	16.3	45.4	25.4
14	98.3	90.8	97.2	86.3	108.9	90.8	16	7.8	40.8	21	16.3	59.6	29.8
16	59.6	68.4	118.8	102.1	42.5	75	18	7.8	44	21.5	16.8	59.6	67.4
18	58.5	68.4	118.8	143.4	39.8	38.8	20	0	39.2	22.5	16.8	59.6	114.4
20	58.5	63.6	118.8	143.4	31.8	21.6	22	0	39.2	24.6	16.8	59.6	140.4
22	37.8	44.5	83.8	77.1	24.5	0	24	0	27.6	37.6	16.8	59.6	145.1
24	0	41.2	51.3	74.4	0	0	26	0	36.8	44	16.8	68	158.1
26	0	56.4	51.3	74.4	0	0	28	0	36.8	46.9	16.8	92.5	248.8
28	0	53	36	63	0	0	30	0	45.4	68.8	16.8	121.1	276.5
30	0	63	32.5	60.7	0	0	32	0	49.9	70.9	18.3	174.2	300.9
32	0	119.2	23.6	71.5	0	0	34	0	49.9	77.2	31.9	190.4	334.6
34	0	130.5	26.7	87.9	0	0	36	0	49.9	78.3	55.2	236.8	361.6
36	0	149.9	0	94.8	0	0	38	0	49.9	78.3	62	314	431.4
38	0	157.6	0	130.2	0	0	40	0	49.9	78.3	90.6	427.4	575
40	0	191.7	0	138.6	0	0
Figure 7d
Primary	Control		aPDL1		IPI549@HMP+RT		IPI549@HMP+RT+aPDL1
Time (day)	Mean	SD	Mean	SD	Mean	SD	Mean	SD
0	0	0	0	0	0	0	0	0
9	149	19	150	11	149	11	149.8	7.8
10	69	19	70	11	69	11	69.8	7.8
12	177	42	157	70	83	22	84.4	6.7
14	337	97	340	168	105	29	95.4	8
16	656	123	608	237	90	27	77.7	28.1
18	1004	200	776	236	87	24	77.9	43.4
20	1402	292	1115	355	84	26	72.9	48.3
22					79	36	44.6	31.7
24					56	52	27.8	32.3
26					50	46	30.4	34.1
28					49	54	25.3	29.1
30					56	69	26	30.5
32					63	71	35.7	49.4
34					94	121	40.9	55.6
36					122	168	40.8	65.5
38					173	201	48	74.8
40					224	227	55	86.9
Distant	Control		aPDL1		IPI549@HMP+RT		IPI549@HMP+RT+aPDL1
Time (day)	Mean	SD	Mean	SD	Mean	SD	Mean	SD
5	0	0	0	0	0	0	0	0
10	16	6	18	4	15.6	3.4	16	3
12	23	6	36	10	17.6	5.9	17	5
14	77	47	61	23	25.2	11.5	26	14
16	192	114	132	60	29.3	17.8	29	19
18	347	186	222	95	43.1	43.7	36	24
20	573	276	391	218	61.2	58.9	42	41
22					69.7	66.1	47	50
24					110.6	92.4	48	52
26					163.2	158.3	54	56
28					224.7	173	74	91
30					272.6	171.5	88	102
32					474.8	313	102	115
34					661.7	400.4	114	126
36					840.1	454.8	130	139
38							156	174
40							204	237

## Sheet: Figure 8
Figure 8c
	Naive						IPI549@HMP+RT+aPDL1
Time (day)	Tumor volume (mm3)						Tumor volume (mm3)
60	0	0	0	0	0	0	0	0	0	0	0	0
68	190.3	63.2	55.2	136.3	110.8	23.9	0	0	0	0	0	0
70	420.2	251.4	108.2	319.1	257.3	96	0	0	0	0	0	0
72	880.5	666	486.8	492.8	695.6	286.7	0	0	0	0	0	0
74	1073.1	1122.8	1004	592.9	955.6	388.3	0	0	0	0	0	0
76	1322.5	1523.4	1282.6	794.8	1224.7	566.4	0	0	0	0	0	0
78	1600		1628.5	1421.8	1559.5	806.3	0	0	0	0	0	0
80				1922		1156.7	0	0	0	0	0	0
82						1421.9	0	0	0	0	0	0
84						1822.5	0	0	0	0	0	0
86							0	0	0	0	0	0
88							0	0	0	0	0	0
90							0	0	0	0	0	0
Figure 8d
Primary	Naive		IPI549@HMP+RT+aPDL1
Time (day)	Mean	SD	Mean	SD
60	0	0	0	0
68	96.6	61.1	0	0
70	242	124.3	0	0
72	584.7	206.5	0	0
74	856.1	296	0	0
76	1119.1	361.5	0	0
78			0	0
80			0	0
82			0	0
84			0	0
86			0	0
88			0	0
90			0	0
Figure 8e
Time (day)	Naive	IPI549@HMP+RT+aPDL1
60
68
70
72
74
76	1
78	1
78	1
78	1
80	1
82
84	1
86
88
90
100		0
Figure 8f,g
	Naive			IPI549@HMP+RT+aPDL1
TNF-α	50.1	47.6	49.8	65.2	65.6	67.2
IFN-γ	11.2	9.2	8.6	22.6	22.4	21.9
Figure 8i,j
		Tem			Tcm
CD8	Naive	1.38	1.38	1.85	96.8	96.9	94.5
	IPI549@HMP+RT+aPDL1	8.43	12.9	11.7	89	85.1	86.2
CD4	Naive	8.37	6.88	5.53	91	92.7	93.6
	IPI549@HMP+RT+aPDL1	15.8	20.1	19.1	82.3	78.3	79.8

## Sheet: Supplementary Figure 2
Supplementary Figure 2
Gene ID	log2FC	p value
ENSMUSG00000030142	167.823	2.4921e-248
ENSMUSG00000058427	1299.91	7.4949e-226
ENSMUSG00000026981	40.6533	2.1674e-195
ENSMUSG00000056071	197.499	2.8583e-193
ENSMUSG00000022126	532.006	3.7787e-171
ENSMUSG00000056054	107.188	2.4009e-168
ENSMUSG00000000982	179.06	2.2574e-152
ENSMUSG00000026822	596.054	2.8513e-140
ENSMUSG00000000204	328.489	7.7646e-140
ENSMUSG00000020826	210.226	3.1857e-130
ENSMUSG00000032691	18.3474	3.7975e-127
ENSMUSG00000020641	245.452	1.5418e-105
ENSMUSG00000043953	255.663	2.8702e-102
ENSMUSG00000026073	30.8693	1.2536e-100
ENSMUSG00000018930	133.778	1.4128e-97
ENSMUSG00000040026	237.289	2.8193e-95
ENSMUSG00000047945	16.3793	1.6697e-79
ENSMUSG00000056529	23.4189	9.1328e-79
ENSMUSG00000020077	25.7732	5.4259e-74
ENSMUSG00000040809	762.873	8.1818e-73
ENSMUSG00000025161	34.6768	3.834e-69
ENSMUSG00000029379	944.626	6.0279e-69
ENSMUSG00000001156	6.76036	9.3576e-67
ENSMUSG00000030144	36.4994	3.7535e-65
ENSMUSG00000020638	113.284	1.0429e-63
ENSMUSG00000043421	7.18207	1.6566e-63
ENSMUSG00000005413	25.6485	5.9813e-62
ENSMUSG00000005800	77.0701	2.3841e-61
ENSMUSG00000021196	5.49036	6.6727e-61
ENSMUSG00000012428	118.768	1.8068e-60
ENSMUSG00000026180	142.557	2.5238e-60
ENSMUSG00000042265	35.2341	4.5987e-59
ENSMUSG00000026581	284.898	1.0199e-57
ENSMUSG00000052749	76.5325	2.4731e-57
ENSMUSG00000026773	19.5745	6.4459e-55
ENSMUSG00000035105	75.1187	5.7663e-54
ENSMUSG00000028128	5.42115	3.3076e-52
ENSMUSG00000024810	15.7819	1.2707e-51
ENSMUSG00000034459	55.1351	1.2275e-50
ENSMUSG00000021125	11.5602	4.7144e-50
ENSMUSG00000037405	12.7004	6.6102e-49
ENSMUSG00000027656	53.2054	9.5241e-49
ENSMUSG00000022876	28.5674	3.5553e-47
ENSMUSG00000024401	46.4112	9.7522e-47
ENSMUSG00000027398	35.8152	2.0946e-45
ENSMUSG00000025473	13.3614	5.4857e-45
ENSMUSG00000035385	10.9944	4.8738e-44
ENSMUSG00000022534	7.33146	7.7406e-44
ENSMUSG00000027399	93.0736	4.6418e-43
ENSMUSG00000041827	37.2741	1.1377e-42
ENSMUSG00000035692	50.8614	1.9699e-42
ENSMUSG00000003153	24.1274	2.8642e-42
ENSMUSG00000064080	18.3957	1.9592e-41
ENSMUSG00000033508	18.681	2.9642e-41
ENSMUSG00000062345	773.201	3.4294e-41
ENSMUSG00000037110	0.258834	7.9349e-41
ENSMUSG00000009633	769.512	1.6502e-40
ENSMUSG00000025491	13.6053	2.4763e-39
ENSMUSG00000024661	2.96226	2.8404e-39
ENSMUSG00000112148	7.8495	3.0233e-39
ENSMUSG00000035373	31.2915	3.0233e-39
ENSMUSG00000037010	6.45224	6.7692e-39
ENSMUSG00000024597	0.371568	7.8149e-39
ENSMUSG00000024087	201.453	1.5845e-38
ENSMUSG00000003484	68.0866	1.6227e-38
ENSMUSG00000049130	12.6442	3.6228e-38
ENSMUSG00000031444	135.027	1.7928e-37
ENSMUSG00000046731	3.34429	4.9351e-37
ENSMUSG00000017002	93.1381	5.0225e-37
ENSMUSG00000031367	0.258368	3.3393e-36
ENSMUSG00000019987	110.27	3.3393e-36
ENSMUSG00000059013	8.71258	3.9957e-36
ENSMUSG00000072620	14.134	5.0686e-36
ENSMUSG00000067586	11.7419	6.5171e-36
ENSMUSG00000028599	3.54725	1.3005e-35
ENSMUSG00000009281	58.5745	2.5055e-35
ENSMUSG00000044103	391.509	2.7791e-35
ENSMUSG00000046794	57.4327	3.3601e-35
ENSMUSG00000036006	16.1325	7.4642e-35
ENSMUSG00000069919	10.9049	7.7191e-35
ENSMUSG00000019850	8.77622	7.7734e-35
ENSMUSG00000030107	33.8175	6.2499e-34
ENSMUSG00000058755	49.0676	7.0319e-34
ENSMUSG00000031488	17.0701	9.3716e-34
ENSMUSG00000079017	92.7516	9.3716e-34
ENSMUSG00000029082	24.3306	1.6295e-33
ENSMUSG00000049313	5.68673	2.9468e-33
ENSMUSG00000036067	86.8528	6.4e-33
ENSMUSG00000028480	17.6525	1.1959e-32
ENSMUSG00000030695	2.47701	1.5347e-32
ENSMUSG00000043740	50.4751	3.0005e-32
ENSMUSG00000039683	13.2756	3.9581e-32
Novel.7462	14.671	4.9534e-32
ENSMUSG00000074896	56.3053	6.5391e-32
ENSMUSG00000064337	2.85423	3.7598e-31
ENSMUSG00000030657	7.17759	5.6736e-31
ENSMUSG00000062488	149.655	2.3221e-30
ENSMUSG00000021025	9.81644	2.5204e-30
ENSMUSG00000041324	0.306318	3.0094e-30
ENSMUSG00000020120	6.42056	4.4662e-30
ENSMUSG00000022237	29.8364	6.082e-30
ENSMUSG00000030077	50.9532	1.2259e-29
ENSMUSG00000052305	11.602	1.4166e-29
ENSMUSG00000044786	8.19645	2.3309e-29
ENSMUSG00000021123	98.7015	2.9712e-29
ENSMUSG00000003865	2.93244	4.0763e-29
ENSMUSG00000092341	0.336995	8.4749e-29
ENSMUSG00000028859	14.1428	3.47e-28
ENSMUSG00000021614	19.2262	2.4654e-27
ENSMUSG00000051439	5.49683	2.4854e-27
ENSMUSG00000053846	43.55	2.4854e-27
ENSMUSG00000064246	162.084	3.7408e-27
ENSMUSG00000021069	66.9959	4.6676e-27
ENSMUSG00000019122	41.8658	5.4254e-27
ENSMUSG00000044017	62.4444	5.7628e-27
ENSMUSG00000057098	16.2515	7.3523e-27
ENSMUSG00000020676	36.3529	9.6738e-27
ENSMUSG00000006818	2.86751	1.1119e-26
ENSMUSG00000039883	35.9645	2.1287e-26
ENSMUSG00000013974	216.002	2.588e-26
ENSMUSG00000039236	11.074	3.8718e-26
ENSMUSG00000032661	59.3304	4.6615e-26
ENSMUSG00000112023	8.98426	4.714e-26
ENSMUSG00000054203	49.5839	4.9728e-26
ENSMUSG00000020810	25.1729	5.7464e-26
ENSMUSG00000039831	4.0917	7.9465e-26
ENSMUSG00000037172	9.7439	1.1385e-25
ENSMUSG00000031558	0.316373	1.1388e-25
ENSMUSG00000025791	6.85806	1.2469e-25
ENSMUSG00000023341	51.7648	2.1727e-25
ENSMUSG00000022754	31.8186	2.372e-25
ENSMUSG00000041120	13.9878	3.377e-25
ENSMUSG00000029372	20.5576	4.0127e-25
ENSMUSG00000034271	3.73265	4.3435e-25
ENSMUSG00000027995	7.24859	7.6663e-25
ENSMUSG00000031375	12.0186	2.0595e-24
ENSMUSG00000091971	54.527	2.2366e-24
ENSMUSG00000037095	40.6307	3.2359e-24
ENSMUSG00000037921	15.6805	5.9393e-24
ENSMUSG00000059108	46.0714	6.4399e-24
ENSMUSG00000032724	20.0844	7.2138e-24
ENSMUSG00000017057	7.99058	8.4033e-24
ENSMUSG00000022564	3.18899	9.2012e-24
ENSMUSG00000031504	5.49645	9.2278e-24
ENSMUSG00000029126	27.4151	1.008e-23
ENSMUSG00000064147	17.4796	1.1205e-23
ENSMUSG00000041577	35.6641	1.3147e-23
ENSMUSG00000032011	4.45956	1.472e-23
ENSMUSG00000031825	6.20616	2.1626e-23
ENSMUSG00000024730	113.205	2.4617e-23
ENSMUSG00000020642	18.7251	9.5942e-23
Novel.11573	0.279554	1.3158e-22
ENSMUSG00000054855	14.3403	1.8012e-22
ENSMUSG00000029322	40.7464	2.2538e-22
ENSMUSG00000024737	10.1556	6.0012e-22
ENSMUSG00000071068	43.7466	7.3643e-22
ENSMUSG00000030465	0.379429	9.5034e-22
ENSMUSG00000026442	30.0939	1.2342e-21
ENSMUSG00000043939	68.6649	1.3352e-21
ENSMUSG00000055148	5.49036	1.4461e-21
ENSMUSG00000057346	13.2967	1.7023e-21
ENSMUSG00000018906	3.85492	2.7203e-21
ENSMUSG00000033355	12.516	2.7203e-21
ENSMUSG00000061353	24.4778	2.7953e-21
Novel.1216	0.143806	3.3009e-21
ENSMUSG00000000628	3.28615	3.6297e-21
ENSMUSG00000030798	15.873	4.1374e-21
ENSMUSG00000027996	13.6677	5.0824e-21
ENSMUSG00000039405	6.96972	7.1417e-21
ENSMUSG00000002489	33.433	7.1417e-21
ENSMUSG00000054404	21.6816	9.8022e-21
ENSMUSG00000080316	0.385927	9.8022e-21
Novel.18885	6.374	1.1089e-20
ENSMUSG00000060477	4.7361	1.2931e-20
ENSMUSG00000066113	43.9533	1.6254e-20
ENSMUSG00000050069	31.907	2.0515e-20
ENSMUSG00000027955	0.191538	2.0515e-20
ENSMUSG00000007613	0.364932	2.2811e-20
ENSMUSG00000024678	30.5669	3.3267e-20
ENSMUSG00000030790	72.2988	3.361e-20
ENSMUSG00000020176	10.7876	3.6735e-20
ENSMUSG00000044674	3.68407	3.6879e-20
ENSMUSG00000038067	353.851	3.8438e-20
ENSMUSG00000028339	12.2499	4.0046e-20
ENSMUSG00000046908	73.777	4.0526e-20
ENSMUSG00000036412	39.778	7.6144e-20
ENSMUSG00000071713	4.14882	8.3545e-20
ENSMUSG00000054690	5.64745	8.6331e-20
Novel.21086	3.63612	9.035e-20
ENSMUSG00000014599	3.85813	1.2528e-19
ENSMUSG00000028463	10.1683	1.3012e-19
ENSMUSG00000096688	4425.12	1.5808e-19
ENSMUSG00000022358	0.282378	1.6135e-19
ENSMUSG00000097636	6.62445	2.4482e-19
ENSMUSG00000029561	31.5945	2.558e-19
ENSMUSG00000029189	34.4134	2.7941e-19
ENSMUSG00000029371	289.677	2.7941e-19
ENSMUSG00000024014	6.19369	3.1571e-19
ENSMUSG00000027074	13.8125	3.3504e-19
ENSMUSG00000023951	2.58668	3.5823e-19
ENSMUSG00000023456	2.24031	3.7268e-19
ENSMUSG00000073940	7.91232	3.9452e-19
ENSMUSG00000039232	3.46943	4.0748e-19
ENSMUSG00000020277	3.69891	4.0994e-19
ENSMUSG00000016194	28.4016	4.6458e-19
ENSMUSG00000029061	19.2582	5.1935e-19
ENSMUSG00000050708	2.93773	5.4297e-19
ENSMUSG00000021453	14.8985	5.4434e-19
ENSMUSG00000108291	13.7695	5.5011e-19
ENSMUSG00000037966	4.76772	6.6003e-19
ENSMUSG00000068874	16.1661	6.6174e-19
ENSMUSG00000066705	69.9911	7.4186e-19
ENSMUSG00000028064	20.2985	8.6311e-19
ENSMUSG00000026389	9.28885	9.8975e-19
ENSMUSG00000038366	1.94127	1.1157e-18
ENSMUSG00000036256	6.76692	1.1404e-18
ENSMUSG00000021130	12.8804	1.1848e-18
ENSMUSG00000035236	0.269676	1.1889e-18
ENSMUSG00000026832	0.334644	1.2291e-18
ENSMUSG00000020122	23.1301	1.2291e-18
ENSMUSG00000001802	46.4788	1.4051e-18
ENSMUSG00000032334	13.7199	1.5507e-18
ENSMUSG00000003882	20.4114	1.7363e-18
ENSMUSG00000006369	3.57415	2.4379e-18
ENSMUSG00000052776	26.797	3.0504e-18
ENSMUSG00000047139	12.6828	3.2029e-18
ENSMUSG00000030352	2.62843	3.4773e-18
ENSMUSG00000060147	2.10249	3.7414e-18
ENSMUSG00000026580	9.30367	3.8255e-18
ENSMUSG00000041754	16.713	4.0981e-18
ENSMUSG00000068699	5.82154	4.4429e-18
ENSMUSG00000062825	2.19664	4.4526e-18
ENSMUSG00000068245	16	4.8905e-18
ENSMUSG00000019846	7.88221	5.9877e-18
ENSMUSG00000053338	60.1295	6.1306e-18
ENSMUSG00000029778	36.1594	1.0001e-17
ENSMUSG00000030921	7.22752	1.129e-17
ENSMUSG00000027799	0.238044	1.351e-17
ENSMUSG00000026672	104.25	1.5225e-17
ENSMUSG00000060183	100.253	1.6619e-17
ENSMUSG00000028402	22.3283	2.0792e-17
Novel.23743	0.261177	2.4181e-17
ENSMUSG00000030157	6.89189	2.464e-17
ENSMUSG00000053475	16.2729	2.7563e-17
ENSMUSG00000033965	8.62426	3.2434e-17
ENSMUSG00000027506	4.52024	3.2434e-17
ENSMUSG00000021831	3.62983	3.2434e-17
ENSMUSG00000044258	8.10549	3.487e-17
ENSMUSG00000024713	15.9623	3.7848e-17
Novel.24783	0.257064	3.8367e-17
ENSMUSG00000044033	0.278182	3.8898e-17
ENSMUSG00000001930	7.2185	4.0309e-17
ENSMUSG00000028420	8.6614	5.2782e-17
ENSMUSG00000051457	0.264273	5.8197e-17
ENSMUSG00000014329	9.33015	5.855e-17
ENSMUSG00000028600	14.8316	6.3779e-17
ENSMUSG00000001123	10.3762	6.6321e-17
ENSMUSG00000023019	280.8	6.6321e-17
Novel.11433	0.357868	6.9454e-17
ENSMUSG00000034422	8.91108	7.0381e-17
Novel.1486	7.28233	7.349e-17
Novel.10790	8.73859	8.099e-17
ENSMUSG00000037416	0.481531	8.1221e-17
ENSMUSG00000027763	0.512101	9.5658e-17
ENSMUSG00000039616	9.20808	1.4215e-16
ENSMUSG00000029798	11.1132	1.5808e-16
ENSMUSG00000045551	8.9012	1.6427e-16
ENSMUSG00000024298	0.337393	1.6427e-16
ENSMUSG00000042116	4.39481	1.6815e-16
ENSMUSG00000068246	21.1458	2.1427e-16
ENSMUSG00000042364	1.99806	2.2447e-16
ENSMUSG00000031364	0.378798	2.374e-16
ENSMUSG00000024063	0.478702	2.4014e-16
ENSMUSG00000021451	8.03557	2.4786e-16
ENSMUSG00000003955	2.89507	2.5435e-16
ENSMUSG00000026222	10.2802	2.6455e-16
ENSMUSG00000031871	2.46348	2.8371e-16
ENSMUSG00000091243	42.2389	2.9555e-16
ENSMUSG00000000078	2.42083	2.965e-16
ENSMUSG00000022221	8.50081	3.2983e-16
ENSMUSG00000075602	12.1991	3.3949e-16
ENSMUSG00000010095	1.83783	3.6815e-16
ENSMUSG00000035168	0.298748	3.7149e-16
ENSMUSG00000038843	0.339363	3.7149e-16
ENSMUSG00000045763	8.22149	3.7754e-16
ENSMUSG00000046532	0.40517	3.8199e-16
ENSMUSG00000038024	0.512207	3.8199e-16
Novel.14961	0.104018	4.4473e-16
ENSMUSG00000032548	16.4955	4.526e-16
ENSMUSG00000038521	21.4306	4.5645e-16
ENSMUSG00000033585	31.4437	5.7873e-16
ENSMUSG00000040152	4.1664	5.942e-16
ENSMUSG00000034226	54.5875	6.1849e-16
ENSMUSG00000022548	7.09597	6.5412e-16
ENSMUSG00000046718	6.23375	6.7384e-16
ENSMUSG00000004698	0.441199	7.3739e-16
ENSMUSG00000031740	2.90472	7.8745e-16
ENSMUSG00000022218	12.167	8.2399e-16
ENSMUSG00000090958	9.8635	8.4746e-16
ENSMUSG00000023045	3.82458	9.1366e-16
ENSMUSG00000022353	2.56116	1.1057e-15
ENSMUSG00000031616	4.44474	1.3144e-15
ENSMUSG00000072941	7.54437	1.3444e-15
ENSMUSG00000026399	13.7571	1.3514e-15
ENSMUSG00000031722	433.654	1.4295e-15
ENSMUSG00000021806	8.77075	1.6339e-15
ENSMUSG00000025268	12.667	1.6405e-15
ENSMUSG00000034684	3.48027	1.6489e-15
ENSMUSG00000047810	7.70129	1.6905e-15
ENSMUSG00000038127	0.543367	1.7611e-15
ENSMUSG00000016756	19.6438	1.8741e-15
ENSMUSG00000054364	3.28433	2.0152e-15
ENSMUSG00000041608	37.4216	2.2747e-15
ENSMUSG00000030747	136.864	2.3117e-15
ENSMUSG00000001506	4.37354	2.3679e-15
ENSMUSG00000022912	6.17826	2.3951e-15
ENSMUSG00000057963	3.45264	2.6973e-15
ENSMUSG00000004631	13.6006	2.7871e-15
ENSMUSG00000021268	8.43332	2.8534e-15
ENSMUSG00000024772	2.65387	3.0195e-15
ENSMUSG00000055172	16.6852	3.0725e-15
ENSMUSG00000078122	5.4039	3.1322e-15
ENSMUSG00000047250	0.260436	3.1954e-15
ENSMUSG00000032000	2.02623	3.3173e-15
ENSMUSG00000037411	8.7884	3.471e-15
ENSMUSG00000023947	2.13095	3.4933e-15
ENSMUSG00000062609	15.4165	3.6319e-15
ENSMUSG00000075376	0.562919	3.6508e-15
ENSMUSG00000026979	4.20877	3.6677e-15
ENSMUSG00000030020	0.219106	3.6677e-15
ENSMUSG00000021767	0.496443	3.8283e-15
ENSMUSG00000112964	0.37514	4.2057e-15
ENSMUSG00000079339	372.269	4.7131e-15
ENSMUSG00000022231	0.179506	5.0121e-15
ENSMUSG00000106933	0.241635	5.099e-15
ENSMUSG00000095253	0.415753	5.1026e-15
ENSMUSG00000028649	0.480297	5.2486e-15
ENSMUSG00000028525	6.24283	5.5396e-15
ENSMUSG00000042677	2.93284	6.5106e-15
ENSMUSG00000092060	5.72311	6.6433e-15
ENSMUSG00000000386	91.8495	6.6433e-15
ENSMUSG00000073889	4.98122	6.7082e-15
ENSMUSG00000026639	44.6535	6.7529e-15
ENSMUSG00000028527	7.85276	6.7529e-15
ENSMUSG00000036931	6.9881	7.3906e-15
ENSMUSG00000020227	11.3569	7.3906e-15
ENSMUSG00000036990	0.585321	7.6614e-15
ENSMUSG00000053835	19.607	7.7889e-15
ENSMUSG00000005686	10.3331	8.4879e-15
ENSMUSG00000018293	1.78176	1.052e-14
ENSMUSG00000016496	3.14095	1.052e-14
ENSMUSG00000023150	0.341747	1.0559e-14
ENSMUSG00000032766	8.26262	1.1536e-14
ENSMUSG00000078616	39.5279	1.1781e-14
ENSMUSG00000048040	154.343	1.2252e-14
ENSMUSG00000090523	19.8092	1.274e-14
ENSMUSG00000039208	5.53276	1.3165e-14
ENSMUSG00000022651	923.328	1.5354e-14
ENSMUSG00000033149	2.464	1.5956e-14
ENSMUSG00000029675	13.0375	1.6073e-14
ENSMUSG00000021943	12.8402	1.6384e-14
Novel.21378	5.06724	1.6558e-14
ENSMUSG00000028713	27.7959	1.6848e-14
ENSMUSG00000035783	8.82258	1.6982e-14
ENSMUSG00000079597	906.397	1.9204e-14
ENSMUSG00000028121	4.7338	2.047e-14
ENSMUSG00000078247	0.252823	2.1729e-14
ENSMUSG00000023904	2.39961	2.1906e-14
ENSMUSG00000034040	19.4514	2.1992e-14
ENSMUSG00000046275	78.0756	2.2937e-14
ENSMUSG00000030562	24.2145	2.3435e-14
ENSMUSG00000066677	100.531	2.3858e-14
Novel.4951	0.246592	2.4489e-14
ENSMUSG00000045502	108.963	2.8527e-14
ENSMUSG00000037161	15.2877	3.1361e-14
ENSMUSG00000040181	61.1	3.3647e-14
ENSMUSG00000054293	0.331596	3.3647e-14
ENSMUSG00000022016	0.519214	3.79e-14
ENSMUSG00000057596	33.1882	4.0207e-14
ENSMUSG00000025498	68.0819	4.3388e-14
ENSMUSG00000026620	9.78858	4.3897e-14
ENSMUSG00000052837	3.37737	4.3897e-14
ENSMUSG00000030589	7.88112	4.5093e-14
ENSMUSG00000027230	8.63024	4.5191e-14
ENSMUSG00000062382	3.6095	4.7847e-14
ENSMUSG00000022686	21.9508	4.9213e-14
ENSMUSG00000037994	16.7258	5.2287e-14
ENSMUSG00000024953	1.95098	5.3309e-14
ENSMUSG00000033327	13.8288	5.9237e-14
ENSMUSG00000030222	0.168486	6.0234e-14
ENSMUSG00000069792	10.0387	6.0338e-14
ENSMUSG00000034160	0.533552	6.5416e-14
ENSMUSG00000034059	0.205214	7.3265e-14
ENSMUSG00000055320	0.559419	8.1202e-14
ENSMUSG00000078190	0.218408	8.5622e-14
ENSMUSG00000021091	101.589	9.0879e-14
ENSMUSG00000061780	2084.81	1.1398e-13
ENSMUSG00000047344	0.360108	1.1477e-13
Novel.16278	0.311348	1.2593e-13
ENSMUSG00000033436	11.1055	1.2936e-13
ENSMUSG00000022122	13.8595	1.2958e-13
ENSMUSG00000038538	0.509552	1.355e-13
ENSMUSG00000091387	0.370437	1.3664e-13
ENSMUSG00000018339	58.611	1.3893e-13
ENSMUSG00000031596	30.8629	1.4887e-13
ENSMUSG00000055994	13.3189	1.4887e-13
ENSMUSG00000027122	0.485048	1.5232e-13
ENSMUSG00000026042	6.71506	1.5276e-13
ENSMUSG00000035000	18.6849	1.5475e-13
ENSMUSG00000026365	12.2754	1.5748e-13
ENSMUSG00000034842	59.5777	1.5804e-13
ENSMUSG00000060961	34.1142	1.7029e-13
ENSMUSG00000018340	9.84574	1.7229e-13
Novel.26694	0.0994765	1.8231e-13
ENSMUSG00000048915	0.436817	1.8481e-13
ENSMUSG00000030361	0.0850409	1.8979e-13
ENSMUSG00000094483	0.595924	1.8979e-13
ENSMUSG00000096054	0.211129	1.9495e-13
ENSMUSG00000036446	6.82486	2.0666e-13
ENSMUSG00000027559	550.081	2.1699e-13
ENSMUSG00000024053	2.0668	2.2471e-13
ENSMUSG00000002204	20.5291	2.2594e-13
ENSMUSG00000102732	0.111344	2.3545e-13
ENSMUSG00000006014	91.0382	2.3603e-13
ENSMUSG00000025089	18.3486	2.4229e-13
ENSMUSG00000032515	4.69524	2.4618e-13
ENSMUSG00000005338	25.8143	2.6074e-13
ENSMUSG00000097815	2.48148	2.6441e-13
ENSMUSG00000047414	0.599404	2.6612e-13
ENSMUSG00000024044	5.0993	2.7976e-13
ENSMUSG00000108621	0.482767	2.8228e-13
ENSMUSG00000060519	3.14443	2.8853e-13
ENSMUSG00000042834	12.183	2.8859e-13
ENSMUSG00000040747	4.78394	2.9674e-13
ENSMUSG00000059654	52.8305	3.1197e-13
ENSMUSG00000022102	9.59445	3.2364e-13
ENSMUSG00000041773	1.90567	3.2376e-13
ENSMUSG00000079652	20.8952	3.2601e-13
ENSMUSG00000025492	3.12791	3.7598e-13
ENSMUSG00000068747	25.8914	3.8075e-13
ENSMUSG00000042680	0.300784	4.2497e-13
ENSMUSG00000097779	54.3949	4.3295e-13
ENSMUSG00000027589	0.463776	4.3633e-13
ENSMUSG00000006344	16.4795	4.3717e-13
ENSMUSG00000031283	69.0371	4.7301e-13
ENSMUSG00000079018	15.6936	5.0604e-13
ENSMUSG00000040430	0.342102	5.3478e-13
ENSMUSG00000031489	525.884	5.536e-13
ENSMUSG00000057133	0.395377	5.883e-13
ENSMUSG00000110419	0.218833	6.0662e-13
ENSMUSG00000027778	0.518386	6.0677e-13
ENSMUSG00000035686	738.37	6.5545e-13
ENSMUSG00000044708	0.15384	7.0346e-13
ENSMUSG00000042515	0.245773	7.0769e-13
Novel.14343	0.316505	9.02e-13
ENSMUSG00000109836	0.239053	9.4823e-13
Novel.16090	0.0260856	1.0025e-12
ENSMUSG00000022371	14.5859	1.0146e-12
ENSMUSG00000060131	11.0127	1.0331e-12
ENSMUSG00000024276	0.562763	1.0639e-12
ENSMUSG00000032946	10.6184	1.1571e-12
ENSMUSG00000107962	0.416532	1.1921e-12
ENSMUSG00000004951	11.0939	1.211e-12
ENSMUSG00000039753	2.21422	1.448e-12
ENSMUSG00000003847	0.389258	1.4864e-12
ENSMUSG00000104348	630.39	1.5439e-12
ENSMUSG00000030116	6.56229	1.5756e-12
ENSMUSG00000032253	0.489371	1.6688e-12
ENSMUSG00000024521	7.67252	1.7275e-12
Novel.1404	0.371903	1.7275e-12
ENSMUSG00000024164	89.5983	1.7829e-12
ENSMUSG00000028645	4.07924	1.7963e-12
ENSMUSG00000074577	10.029	1.8745e-12
ENSMUSG00000032492	42.277	1.9211e-12
ENSMUSG00000102976	0.408979	1.9541e-12
ENSMUSG00000028874	7.43689	2.166e-12
ENSMUSG00000017830	9.0681	2.1921e-12
ENSMUSG00000020473	2.0114	2.2772e-12
ENSMUSG00000049421	0.569276	2.4453e-12
ENSMUSG00000034764	0.216419	2.5346e-12
Novel.6599	6.85378	2.5452e-12
ENSMUSG00000047798	7.51827	2.8585e-12
ENSMUSG00000040481	0.58658	2.8966e-12
ENSMUSG00000056328	0.0813508	2.8986e-12
ENSMUSG00000020400	2.83864	3.0085e-12
ENSMUSG00000100158	0.0927056	3.1014e-12
ENSMUSG00000040033	7.58632	3.1527e-12
ENSMUSG00000040483	8.8784	3.1527e-12
ENSMUSG00000094410	0.263121	3.1999e-12
ENSMUSG00000021728	6.77349	3.215e-12
ENSMUSG00000019832	5.95747	3.331e-12
ENSMUSG00000031343	51.8977	3.4258e-12
ENSMUSG00000052212	133.177	3.4258e-12
ENSMUSG00000020572	2.33934	3.4258e-12
ENSMUSG00000050666	9.16097	3.4594e-12
ENSMUSG00000036995	17.3577	3.4743e-12
ENSMUSG00000022769	3.53718	3.7082e-12
ENSMUSG00000005054	2.15831	3.7171e-12
ENSMUSG00000035208	6.87424	3.8657e-12
Novel.26700	0.0911319	3.8657e-12
ENSMUSG00000037795	0.488084	3.8834e-12
ENSMUSG00000050730	0.427323	4.0657e-12
ENSMUSG00000042349	3.65077	4.3663e-12
ENSMUSG00000000318	34.0717	4.4834e-12
ENSMUSG00000060445	11.0013	4.5553e-12
ENSMUSG00000044770	0.356333	4.5759e-12
ENSMUSG00000078763	88.2852	4.5993e-12
ENSMUSG00000059657	532.745	4.6353e-12
ENSMUSG00000025383	14.1468	4.7124e-12
ENSMUSG00000022141	0.545405	4.8899e-12
ENSMUSG00000063171	40.5913	4.9601e-12
ENSMUSG00000044405	441.601	5.056e-12
ENSMUSG00000015354	8.44619	6.2675e-12
Novel.11298	6.96585	6.349e-12
ENSMUSG00000085958	0.0586795	6.4581e-12
ENSMUSG00000021319	22.4587	6.7163e-12
ENSMUSG00000018927	52.3675	7.0272e-12
ENSMUSG00000049804	0.378929	7.0409e-12
ENSMUSG00000023235	0.41094	7.2077e-12
ENSMUSG00000027408	48.0312	7.2603e-12
ENSMUSG00000004936	1.79926	7.3801e-12
ENSMUSG00000041697	2.0107	8.1742e-12
ENSMUSG00000024501	2.33804	8.1742e-12
ENSMUSG00000073982	2.45649	8.6324e-12
ENSMUSG00000060510	0.525186	9.2017e-12
ENSMUSG00000015950	6.31551	9.4367e-12
ENSMUSG00000036667	10.9868	9.445e-12
ENSMUSG00000022665	12.6284	9.4774e-12
ENSMUSG00000061898	0.426524	9.6178e-12
ENSMUSG00000006800	0.362738	9.7948e-12
ENSMUSG00000034205	5.53775	9.9999e-12
ENSMUSG00000035413	48.2481	1.0351e-11
ENSMUSG00000025348	18.1073	1.0481e-11
ENSMUSG00000044894	1.96292	1.0481e-11
ENSMUSG00000021559	13.5601	1.0661e-11
ENSMUSG00000032562	2.16745	1.0783e-11
ENSMUSG00000005893	0.500937	1.099e-11
ENSMUSG00000050896	46.0235	1.1054e-11
ENSMUSG00000033170	7.66773	1.1347e-11
ENSMUSG00000097451	8.48609	1.1587e-11
ENSMUSG00000046056	6.35548	1.2459e-11
ENSMUSG00000096719	546.471	1.2459e-11
ENSMUSG00000029096	10.7719	1.2854e-11
ENSMUSG00000022203	12.9951	1.2854e-11
ENSMUSG00000021745	0.405845	1.3407e-11
ENSMUSG00000020467	91.3416	1.3661e-11
ENSMUSG00000012705	3591.57	1.417e-11
ENSMUSG00000040280	32.9156	1.4664e-11
ENSMUSG00000034675	5.8175	1.4728e-11
ENSMUSG00000041449	15.2739	1.4987e-11
ENSMUSG00000055216	10.2014	1.5564e-11
ENSMUSG00000021457	4.87465	1.5839e-11
ENSMUSG00000029231	0.460477	1.5938e-11
ENSMUSG00000105987	0.443467	1.599e-11
ENSMUSG00000028766	22.7406	1.6051e-11
ENSMUSG00000036545	4.41068	1.7302e-11
ENSMUSG00000038217	10.3453	1.7383e-11
ENSMUSG00000047822	94.6414	1.7615e-11
ENSMUSG00000025964	21.1224	1.7628e-11
ENSMUSG00000022330	0.281694	1.8866e-11
Novel.11001	0.301891	1.9015e-11
ENSMUSG00000036782	28.2661	1.9281e-11
ENSMUSG00000031673	5.47364	2.0155e-11
ENSMUSG00000044629	9.81848	2.0173e-11
ENSMUSG00000018567	1.82817	2.0929e-11
ENSMUSG00000027665	0.581157	2.2314e-11
Novel.19506	0.389933	2.3364e-11
ENSMUSG00000029664	12.172	2.3578e-11
ENSMUSG00000052105	0.291688	2.4478e-11
ENSMUSG00000024424	2.0942	2.4745e-11
ENSMUSG00000018774	4.89735	2.5001e-11
ENSMUSG00000027820	208.673	2.5455e-11
ENSMUSG00000016918	8.07297	2.6061e-11
ENSMUSG00000011008	10.7891	2.9599e-11
ENSMUSG00000005057	4.24569	2.9967e-11
ENSMUSG00000036570	50.5872	3.0224e-11
ENSMUSG00000023064	28.4055	3.1418e-11
ENSMUSG00000055653	42.7159	3.1624e-11
ENSMUSG00000030351	0.23897	3.1804e-11
ENSMUSG00000056870	23.5067	3.1946e-11
ENSMUSG00000056569	184.99	3.2523e-11
ENSMUSG00000067818	19.8766	3.2688e-11
ENSMUSG00000027580	3.407	3.3125e-11
ENSMUSG00000056342	0.533293	3.5244e-11
ENSMUSG00000015947	12.9942	3.5667e-11
ENSMUSG00000053117	0.30847	3.5741e-11
ENSMUSG00000034997	5.60339	3.5806e-11
ENSMUSG00000036661	4.75419	3.6251e-11
ENSMUSG00000060032	5.99974	3.6519e-11
ENSMUSG00000067203	11.0617	3.792e-11
ENSMUSG00000038267	0.236662	3.8595e-11
ENSMUSG00000041736	2.82941	3.9107e-11
ENSMUSG00000060791	4.09936	3.9241e-11
ENSMUSG00000026315	10.5832	3.9538e-11
ENSMUSG00000026271	6.108	4.2314e-11
ENSMUSG00000021948	2.22191	4.2953e-11
ENSMUSG00000079168	786.171	4.3826e-11
ENSMUSG00000029321	16.3929	4.4034e-11
ENSMUSG00000049723	6.1309	4.5272e-11
ENSMUSG00000033295	12.6459	4.5789e-11
ENSMUSG00000006386	4.34634	4.8315e-11
ENSMUSG00000016528	1.65864	4.8641e-11
ENSMUSG00000113047	0.339128	4.8816e-11
ENSMUSG00000025092	36.2272	5.1007e-11
ENSMUSG00000060429	45.1264	5.1282e-11
ENSMUSG00000028197	6.6858	5.1655e-11
ENSMUSG00000040562	7.35487	5.216e-11
ENSMUSG00000059336	0.509375	5.2185e-11
ENSMUSG00000075470	0.607266	5.3206e-11
ENSMUSG00000059474	0.513345	5.356e-11
ENSMUSG00000026109	592.224	5.39e-11
ENSMUSG00000071715	4.55452	5.397e-11
ENSMUSG00000025804	3.65811	5.5875e-11
ENSMUSG00000037035	3.13073	5.648e-11
ENSMUSG00000027217	53.2607	5.6571e-11
ENSMUSG00000090084	10.5575	6.0208e-11
ENSMUSG00000044338	6.96585	6.1156e-11
ENSMUSG00000037849	33.5979	6.6184e-11
ENSMUSG00000025743	10.7719	6.654e-11
ENSMUSG00000032322	4.28888	6.6962e-11
ENSMUSG00000009378	58.9451	6.8314e-11
ENSMUSG00000055805	4.90108	6.9168e-11
ENSMUSG00000032010	0.357819	7.0292e-11
ENSMUSG00000027030	15.662	8.1444e-11
ENSMUSG00000025511	1.84038	8.174e-11
ENSMUSG00000026814	3.9611	8.3379e-11
Novel.8775	0.352672	8.9677e-11
ENSMUSG00000016024	74.141	9.4395e-11
ENSMUSG00000062991	3.62907	9.6604e-11
ENSMUSG00000029605	5.36285	9.8209e-11
ENSMUSG00000075705	4.07105	9.9687e-11
ENSMUSG00000021876	5.46416	1.0178e-10
ENSMUSG00000020160	11.0648	1.0457e-10
ENSMUSG00000036427	1.86904	1.0515e-10
ENSMUSG00000045092	2.09929	1.0867e-10
ENSMUSG00000028521	0.529756	1.094e-10
ENSMUSG00000089769	0.225453	1.1052e-10
ENSMUSG00000021250	10.8815	1.1847e-10
ENSMUSG00000028597	25.4131	1.225e-10
ENSMUSG00000012640	0.543292	1.3319e-10
ENSMUSG00000051166	0.238176	1.3347e-10
ENSMUSG00000026480	4.05078	1.3513e-10
ENSMUSG00000058254	4.14939	1.4252e-10
Novel.13497	0.224144	1.4518e-10
ENSMUSG00000004791	2.55089	1.4727e-10
ENSMUSG00000061740	9.55066	1.4727e-10
ENSMUSG00000076441	11.7827	1.4728e-10
ENSMUSG00000031608	0.445501	1.4767e-10
ENSMUSG00000024190	2.74632	1.4848e-10
ENSMUSG00000033361	25.1851	1.5518e-10
ENSMUSG00000047793	9.58182	1.5837e-10
ENSMUSG00000111929	16.7292	1.5892e-10
ENSMUSG00000024590	1.63014	1.5892e-10
ENSMUSG00000104339	0.244533	1.5998e-10
ENSMUSG00000067297	22.1863	1.607e-10
ENSMUSG00000103983	0.318177	1.6679e-10
ENSMUSG00000035877	0.560195	1.6706e-10
ENSMUSG00000000275	1.88818	1.6982e-10
ENSMUSG00000079450	0.0742482	1.7306e-10
ENSMUSG00000029195	39.1733	1.7306e-10
ENSMUSG00000044022	0.305194	1.8754e-10
ENSMUSG00000101609	0.476121	1.8842e-10
ENSMUSG00000026748	8.2695	1.9011e-10
ENSMUSG00000042579	0.435577	1.9551e-10
ENSMUSG00000029005	14.6284	2.0089e-10
ENSMUSG00000045180	0.203542	2.0116e-10
ENSMUSG00000022656	7.25814	2.0149e-10
ENSMUSG00000035158	0.427175	2.0932e-10
ENSMUSG00000006519	2.48389	2.0996e-10
ENSMUSG00000035356	3.23306	2.1542e-10
ENSMUSG00000097536	0.198443	2.2017e-10
ENSMUSG00000031207	3.15513	2.2731e-10
ENSMUSG00000069917	16.02	2.2731e-10
ENSMUSG00000020733	3.93046	2.2833e-10
ENSMUSG00000028238	9.99911	2.2886e-10
ENSMUSG00000070733	0.456409	2.3042e-10
ENSMUSG00000053626	9.32562	2.3261e-10
ENSMUSG00000018199	0.395349	2.3739e-10
ENSMUSG00000038241	0.556479	2.3759e-10
ENSMUSG00000097352	0.472898	2.3801e-10
ENSMUSG00000039252	13.1373	2.4032e-10
ENSMUSG00000041117	10.8852	2.4268e-10
ENSMUSG00000064193	1.98385	2.4527e-10
ENSMUSG00000002111	4.3229	2.48e-10
Novel.25526	0.266425	2.5842e-10
ENSMUSG00000025757	0.421207	2.6752e-10
ENSMUSG00000115946	385.798	2.7347e-10
Novel.7203	0.383049	2.7624e-10
ENSMUSG00000037434	2.16505	2.9537e-10
ENSMUSG00000075706	1.88087	3.0701e-10
ENSMUSG00000052270	8.45849	3.0701e-10
ENSMUSG00000034485	0.438424	3.0757e-10
ENSMUSG00000032776	8.49845	3.1589e-10
ENSMUSG00000040907	15.2538	3.1905e-10
ENSMUSG00000045827	3.89872	3.2269e-10
ENSMUSG00000074925	0.273081	3.2771e-10
ENSMUSG00000040663	0.47185	3.2908e-10
ENSMUSG00000000682	10.2909	3.292e-10
ENSMUSG00000029851	17.8308	3.2938e-10
ENSMUSG00000051379	4.52369	3.3072e-10
ENSMUSG00000068735	3.16609	3.3075e-10
ENSMUSG00000063286	9.12168	3.379e-10
ENSMUSG00000004814	23.0933	3.4162e-10
ENSMUSG00000021998	3.73006	3.4162e-10
ENSMUSG00000027832	503.763	3.4621e-10
ENSMUSG00000030413	13.5001	3.4621e-10
ENSMUSG00000110631	0.578064	3.5758e-10
ENSMUSG00000096225	0.500416	3.76e-10
ENSMUSG00000001657	19.5203	3.8197e-10
ENSMUSG00000043090	0.486462	3.9069e-10
ENSMUSG00000028369	11.9381	3.9581e-10
ENSMUSG00000059195	2.51612	4.0446e-10
ENSMUSG00000022235	49.1459	4.0456e-10
ENSMUSG00000050732	1.98426	4.0768e-10
ENSMUSG00000037533	0.584065	4.102e-10
ENSMUSG00000026436	0.528582	4.1866e-10
ENSMUSG00000020325	2.97069	4.1901e-10
ENSMUSG00000073437	0.390447	4.1901e-10
ENSMUSG00000059149	0.506734	4.2307e-10
ENSMUSG00000022332	15.139	4.3205e-10
ENSMUSG00000062515	45.7881	4.339e-10
ENSMUSG00000029729	0.536035	4.5644e-10
ENSMUSG00000000182	17.3721	4.7311e-10
ENSMUSG00000040016	107.106	4.8006e-10
ENSMUSG00000006304	1.63388	4.9505e-10
ENSMUSG00000031070	0.259571	4.9505e-10
ENSMUSG00000030789	0.206699	4.9809e-10
ENSMUSG00000099375	0.214255	5.0278e-10
ENSMUSG00000091649	59.2031	5.3981e-10
ENSMUSG00000019817	41.9239	5.4249e-10
ENSMUSG00000074805	18.2168	5.5036e-10
ENSMUSG00000030427	9.21957	5.5042e-10
ENSMUSG00000056290	22.9481	5.5285e-10
ENSMUSG00000022512	10.8265	5.5751e-10
ENSMUSG00000029669	21.0858	5.6049e-10
ENSMUSG00000026674	0.553019	5.7329e-10
ENSMUSG00000039899	9.46564	5.9306e-10
ENSMUSG00000027993	0.52807	6.0715e-10
ENSMUSG00000048387	2.65277	6.1186e-10
ENSMUSG00000024899	7.18207	6.1186e-10
ENSMUSG00000028053	0.535367	6.2461e-10
Novel.26737	4.78958	6.2509e-10
ENSMUSG00000096956	0.412596	6.3816e-10
ENSMUSG00000020017	10.745	6.4279e-10
ENSMUSG00000019872	15.0804	6.5854e-10
ENSMUSG00000106609	332.014	6.6747e-10
ENSMUSG00000027784	0.343933	6.8297e-10
ENSMUSG00000021904	4.41986	6.8297e-10
ENSMUSG00000060470	6.29497	6.8982e-10
ENSMUSG00000021390	180.093	6.9322e-10
ENSMUSG00000037343	0.591561	6.9322e-10
ENSMUSG00000017446	0.204263	7.1001e-10
ENSMUSG00000024140	3.98257	7.1829e-10
ENSMUSG00000090213	1.8533	7.2168e-10
ENSMUSG00000028780	29.9171	7.3657e-10
ENSMUSG00000025666	4.19625	7.771e-10
Novel.1200	0.372265	7.776e-10
ENSMUSG00000040170	14.5445	7.7786e-10
ENSMUSG00000052681	2.14206	7.7786e-10
ENSMUSG00000031391	11.7607	7.8183e-10
ENSMUSG00000028111	4.90686	7.8394e-10
ENSMUSG00000052316	3.6055	7.9288e-10
ENSMUSG00000102869	0.634284	7.9617e-10
ENSMUSG00000019055	1.82855	8.1346e-10
ENSMUSG00000022623	4.331	8.4383e-10
ENSMUSG00000033220	4.90686	8.4486e-10
ENSMUSG00000097649	0.227983	8.6067e-10
ENSMUSG00000006356	3.43188	8.7631e-10
ENSMUSG00000026421	1.95017	8.7927e-10
ENSMUSG00000030103	3.99667	9.1488e-10
Novel.17879	0.448475	9.1488e-10
ENSMUSG00000022443	1.63796	9.7995e-10
ENSMUSG00000050332	0.505751	1.0109e-09
ENSMUSG00000024420	9.48337	1.0109e-09
ENSMUSG00000035517	2.17452	1.0319e-09
ENSMUSG00000047888	0.442485	1.0395e-09
ENSMUSG00000028494	3.41527	1.0616e-09
ENSMUSG00000019997	7.209	1.0751e-09
ENSMUSG00000031289	49.0744	1.1428e-09
ENSMUSG00000057835	0.375582	1.1784e-09
ENSMUSG00000021298	5.60533	1.1922e-09
ENSMUSG00000029580	1.79813	1.22e-09
ENSMUSG00000026596	0.504071	1.2267e-09
ENSMUSG00000034297	0.548856	1.2267e-09
ENSMUSG00000027075	32.33	1.2311e-09
ENSMUSG00000039385	0.118808	1.2462e-09
ENSMUSG00000023960	24.6224	1.2761e-09
ENSMUSG00000030287	0.464935	1.2776e-09
ENSMUSG00000079012	84.824	1.3096e-09
ENSMUSG00000039519	150.383	1.3512e-09
ENSMUSG00000004552	10.7153	1.4178e-09
ENSMUSG00000063268	4.79224	1.4467e-09
ENSMUSG00000032456	25.9957	1.4539e-09
ENSMUSG00000110317	0.341652	1.4742e-09
ENSMUSG00000051906	463.845	1.4805e-09
ENSMUSG00000057729	105.383	1.5102e-09
ENSMUSG00000056427	0.455177	1.5377e-09
ENSMUSG00000035969	2.73397	1.5685e-09
Novel.11019	0.278722	1.5696e-09
ENSMUSG00000084989	11.9042	1.5821e-09
ENSMUSG00000070031	4.0281	1.7131e-09
Novel.7872	0.353382	1.714e-09
ENSMUSG00000062960	3.60375	1.7998e-09
ENSMUSG00000059495	0.513274	1.8278e-09
ENSMUSG00000027312	0.459584	1.8911e-09
Novel.17318	0.341652	1.8911e-09
ENSMUSG00000021702	11.2418	1.9397e-09
ENSMUSG00000039349	16.4932	2.0343e-09
ENSMUSG00000041417	0.522825	2.1093e-09
ENSMUSG00000001750	1.86542	2.1365e-09
ENSMUSG00000032584	12.7471	2.2273e-09
ENSMUSG00000040865	0.532333	2.311e-09
ENSMUSG00000019804	2.02006	2.3299e-09
ENSMUSG00000090841	1.87475	2.3486e-09
ENSMUSG00000031229	0.477906	2.3805e-09
ENSMUSG00000027360	36.8093	2.5888e-09
ENSMUSG00000066324	0.632791	2.5986e-09
ENSMUSG00000054178	0.309798	2.7116e-09
ENSMUSG00000047996	11.5179	2.7266e-09
Novel.26724	0.0718384	2.7788e-09
ENSMUSG00000040093	0.3053	2.8492e-09
ENSMUSG00000103928	0.391803	2.8962e-09
ENSMUSG00000030162	9.46892	2.9675e-09
ENSMUSG00000022484	43.3963	2.9675e-09
ENSMUSG00000025877	10.2418	2.9877e-09
ENSMUSG00000021124	1.90686	3.09e-09
ENSMUSG00000025085	4.85947	3.1133e-09
ENSMUSG00000040852	0.450813	3.1927e-09
ENSMUSG00000073147	0.384592	3.2249e-09
ENSMUSG00000022584	160.82	3.3136e-09
ENSMUSG00000022500	1.7898	3.386e-09
ENSMUSG00000024778	4.3875	3.386e-09
ENSMUSG00000048280	0.520439	3.4085e-09
ENSMUSG00000032841	6.16457	3.412e-09
ENSMUSG00000028532	22.2665	3.413e-09
ENSMUSG00000111720	289.135	3.4749e-09
ENSMUSG00000045327	0.203288	3.4922e-09
ENSMUSG00000102752	14.452	3.5312e-09
ENSMUSG00000049988	3.66065	3.5346e-09
ENSMUSG00000029373	11.2652	3.6104e-09
ENSMUSG00000031613	14.3542	3.6325e-09
ENSMUSG00000074731	0.365388	3.6723e-09
ENSMUSG00000117318	276.148	3.7455e-09
ENSMUSG00000034163	0.533219	3.7679e-09
ENSMUSG00000031609	2.68682	3.7679e-09
ENSMUSG00000021217	5.36471	3.8573e-09
ENSMUSG00000070867	59.3386	3.8966e-09
ENSMUSG00000025888	0.586783	3.9031e-09
ENSMUSG00000028184	5.13192	3.9713e-09
Novel.5986	26.6119	3.988e-09
ENSMUSG00000058794	14.5697	3.9995e-09
ENSMUSG00000024242	0.452754	4.0652e-09
ENSMUSG00000027546	7.29648	4.1521e-09
ENSMUSG00000030017	148.005	4.1531e-09
ENSMUSG00000025330	313.952	4.1846e-09
ENSMUSG00000021508	9.64847	4.1846e-09
ENSMUSG00000039529	5.81952	4.2505e-09
ENSMUSG00000039813	6.71925	4.2626e-09
ENSMUSG00000029380	73.5728	4.2626e-09
ENSMUSG00000045932	6.02433	4.2907e-09
ENSMUSG00000063415	0.199201	4.3674e-09
ENSMUSG00000034845	2.6257	4.4098e-09
ENSMUSG00000029335	11.0464	4.5284e-09
ENSMUSG00000022091	0.443929	4.6387e-09
ENSMUSG00000047412	0.537561	4.6533e-09
ENSMUSG00000028976	574.435	4.6771e-09
ENSMUSG00000032202	8.57775	4.7657e-09
ENSMUSG00000049241	103.788	5.1017e-09
ENSMUSG00000090191	0.0943522	5.1309e-09
ENSMUSG00000019326	76.4	5.2267e-09
ENSMUSG00000038648	0.533589	5.2542e-09
ENSMUSG00000039217	10.1443	5.2542e-09
ENSMUSG00000022661	7.42144	5.2542e-09
ENSMUSG00000071723	0.459265	5.3048e-09
ENSMUSG00000027365	0.581641	5.4482e-09
ENSMUSG00000029553	7.33146	5.449e-09
ENSMUSG00000037872	20.1681	5.5265e-09
ENSMUSG00000011752	1.78732	5.5265e-09
ENSMUSG00000036106	11.5602	5.5862e-09
ENSMUSG00000036181	2.71227	5.9162e-09
ENSMUSG00000025255	9.49653	5.939e-09
ENSMUSG00000031595	11.987	5.939e-09
ENSMUSG00000031119	11.9282	5.9579e-09
ENSMUSG00000033454	0.580956	6.2693e-09
ENSMUSG00000022180	7.49537	6.3648e-09
ENSMUSG00000031980	45.0171	6.6204e-09
ENSMUSG00000001131	2.95222	6.6689e-09
ENSMUSG00000062797	1.86995	6.6743e-09
ENSMUSG00000053214	0.276222	6.785e-09
ENSMUSG00000051855	3.65279	6.8845e-09
ENSMUSG00000074415	0.337229	6.9888e-09
ENSMUSG00000037960	2.1155	7.1702e-09
ENSMUSG00000006494	1.92532	7.2275e-09
ENSMUSG00000025608	2.05381	7.4061e-09
ENSMUSG00000008540	46.2153	7.4061e-09
ENSMUSG00000038412	2.90311	7.7316e-09
Novel.17786	0.214478	7.7388e-09
ENSMUSG00000067377	7.76185	7.8447e-09
ENSMUSG00000031990	5.65058	7.9342e-09
Novel.26362	30.9142	8.1307e-09
ENSMUSG00000097124	51.0911	8.1888e-09
ENSMUSG00000067889	0.385312	8.2747e-09
ENSMUSG00000048163	5.90935	8.4184e-09
ENSMUSG00000040943	0.494417	8.4372e-09
ENSMUSG00000027200	0.516915	8.4507e-09
ENSMUSG00000017978	362.968	8.605e-09
ENSMUSG00000059878	5.91058	8.8413e-09
ENSMUSG00000026826	0.22666	8.9213e-09
ENSMUSG00000048450	0.285547	8.9213e-09
ENSMUSG00000048120	2.27017	8.9213e-09
ENSMUSG00000038766	0.616597	8.9845e-09
ENSMUSG00000020264	609.043	8.9997e-09
ENSMUSG00000091264	0.519394	9.0502e-09
ENSMUSG00000039934	2.23101	9.0939e-09
ENSMUSG00000078452	23.6718	9.5867e-09
ENSMUSG00000030513	4.70991	9.6925e-09
ENSMUSG00000030579	3.58457	9.7528e-09
ENSMUSG00000022053	37.9282	1.0159e-08
ENSMUSG00000028036	0.346878	1.0351e-08
ENSMUSG00000029920	0.62248	1.0402e-08
Novel.20904	0.254176	1.0402e-08
ENSMUSG00000106586	0.315301	1.052e-08
ENSMUSG00000027376	105.23	1.0568e-08
ENSMUSG00000061815	38.9108	1.0642e-08
ENSMUSG00000085295	15.7546	1.0698e-08
Novel.6918	0.220951	1.0764e-08
ENSMUSG00000075028	0.393627	1.0856e-08
ENSMUSG00000060568	15.6208	1.0966e-08
ENSMUSG00000079071	29.4991	1.1001e-08
ENSMUSG00000037487	0.522789	1.1001e-08
ENSMUSG00000033943	0.600318	1.1008e-08
ENSMUSG00000029994	2.02778	1.1181e-08
ENSMUSG00000053477	0.476418	1.1228e-08
Novel.19616	0.321502	1.1446e-08
ENSMUSG00000013921	9.49916	1.1537e-08
ENSMUSG00000058672	4.05584	1.1565e-08
ENSMUSG00000045136	11.151	1.1743e-08
ENSMUSG00000026437	5.30517	1.1756e-08
ENSMUSG00000032656	11.8556	1.1756e-08
Novel.752	9.52487	1.1895e-08
ENSMUSG00000006342	16.07	1.1966e-08
ENSMUSG00000086564	14.0237	1.2393e-08
ENSMUSG00000022636	4.25837	1.2749e-08
ENSMUSG00000040147	30.8479	1.2874e-08
ENSMUSG00000036617	0.409604	1.2918e-08
ENSMUSG00000033705	0.354732	1.303e-08
ENSMUSG00000041308	0.448227	1.31e-08
ENSMUSG00000009905	0.619338	1.3183e-08
ENSMUSG00000053219	13.6459	1.3374e-08
ENSMUSG00000057969	13.2434	1.3597e-08
ENSMUSG00000040254	17.9039	1.3666e-08
ENSMUSG00000002831	150.289	1.3721e-08
ENSMUSG00000003283	5.1712	1.3738e-08
ENSMUSG00000019194	4.17391	1.3738e-08
Novel.13477	24.1625	1.4124e-08
ENSMUSG00000005360	124.284	1.4411e-08
ENSMUSG00000074361	8.56172	1.4436e-08
ENSMUSG00000049047	5.96904	1.4633e-08
ENSMUSG00000038235	4.72102	1.4878e-08
ENSMUSG00000041737	288.475	1.493e-08
ENSMUSG00000038550	4.96812	1.5016e-08
ENSMUSG00000078566	2.83844	1.5016e-08
ENSMUSG00000049985	6.40012	1.5164e-08
ENSMUSG00000013698	1.96619	1.5758e-08
ENSMUSG00000039218	0.603364	1.5772e-08
ENSMUSG00000051041	254.32	1.5797e-08
ENSMUSG00000001175	1.76211	1.5877e-08
ENSMUSG00000022220	3.00029	1.5986e-08
ENSMUSG00000071176	1.94073	1.6276e-08
ENSMUSG00000049775	2.766	1.6468e-08
ENSMUSG00000015568	41.5564	1.6681e-08
ENSMUSG00000027022	0.0783132	1.6794e-08
ENSMUSG00000035004	4.06935	1.6976e-08
ENSMUSG00000042284	0.388234	1.7425e-08
ENSMUSG00000036103	5.04411	1.7534e-08
ENSMUSG00000037012	1.9763	1.7643e-08
ENSMUSG00000062070	1.92332	1.765e-08
ENSMUSG00000026786	1.64228	1.7656e-08
ENSMUSG00000020105	25.6254	1.7861e-08
ENSMUSG00000022197	8.97182	1.7953e-08
ENSMUSG00000031358	0.549046	1.8159e-08
ENSMUSG00000039457	8.40763	1.8316e-08
ENSMUSG00000074115	237.7	1.8337e-08
ENSMUSG00000001588	4.25984	1.857e-08
ENSMUSG00000043535	0.53559	1.8665e-08
ENSMUSG00000039633	2.70345	1.8922e-08
ENSMUSG00000059040	1.81315	1.8942e-08
ENSMUSG00000048138	45.8961	1.9096e-08
ENSMUSG00000028337	8.24489	1.9527e-08
ENSMUSG00000028399	25.0858	1.9652e-08
ENSMUSG00000034266	5.28169	1.9873e-08
ENSMUSG00000026131	0.60282	1.9912e-08
Novel.1846	0.437301	1.9912e-08
ENSMUSG00000055723	2.04372	2.0411e-08
ENSMUSG00000092035	20.1276	2.0527e-08
ENSMUSG00000064215	3.16017	2.1016e-08
ENSMUSG00000029641	25.5987	2.1093e-08
ENSMUSG00000024774	279.151	2.1351e-08
ENSMUSG00000020121	11.2146	2.1551e-08
Novel.17937	16.991	2.1551e-08
ENSMUSG00000038172	0.473422	2.1607e-08
ENSMUSG00000022488	2.19862	2.1621e-08
ENSMUSG00000022026	64.799	2.1918e-08
ENSMUSG00000113224	0.136607	2.2516e-08
ENSMUSG00000040612	16.5459	2.2628e-08
ENSMUSG00000025366	4.19508	2.2793e-08
ENSMUSG00000030257	2.9555	2.3228e-08
ENSMUSG00000028601	11.5739	2.3322e-08
ENSMUSG00000020363	38.9324	2.34e-08
ENSMUSG00000071714	3.51153	2.343e-08
ENSMUSG00000022340	0.219775	2.4045e-08
ENSMUSG00000071847	0.279419	2.4062e-08
ENSMUSG00000001663	42.1278	2.4546e-08
ENSMUSG00000051427	0.505927	2.4991e-08
ENSMUSG00000051177	0.555285	2.5537e-08
ENSMUSG00000035948	121.205	2.5537e-08
ENSMUSG00000024803	4.26605	2.5559e-08
ENSMUSG00000036334	0.307914	2.5581e-08
ENSMUSG00000032679	19.1862	2.6246e-08
ENSMUSG00000026938	11.9059	2.6695e-08
ENSMUSG00000047821	0.549656	2.7128e-08
ENSMUSG00000036242	15.8873	2.7173e-08
ENSMUSG00000027750	4.74169	2.7444e-08
ENSMUSG00000033453	98.5033	2.7444e-08
ENSMUSG00000011382	14.668	2.7711e-08
ENSMUSG00000028565	7.33807	2.7921e-08
ENSMUSG00000085584	0.181835	2.7969e-08
ENSMUSG00000039037	15.6534	2.7969e-08
ENSMUSG00000040296	3.72386	2.8047e-08
ENSMUSG00000046949	2.3161	2.8617e-08
ENSMUSG00000087477	24.41	3.0722e-08
ENSMUSG00000030654	5.25503	3.0977e-08
ENSMUSG00000038893	9.1356	3.1504e-08
ENSMUSG00000012889	2.36805	3.2113e-08
ENSMUSG00000053113	2.55337	3.2503e-08
Novel.5686	0.11753	3.2503e-08
ENSMUSG00000101599	0.334899	3.253e-08
ENSMUSG00000027639	3.50399	3.2834e-08
ENSMUSG00000042659	5.76452	3.2906e-08
ENSMUSG00000044288	440.928	3.3184e-08
ENSMUSG00000026473	7.02452	3.3659e-08
ENSMUSG00000004626	4.44813	3.4263e-08
ENSMUSG00000025503	2.62224	3.4615e-08
ENSMUSG00000021591	1.74594	3.5064e-08
ENSMUSG00000028207	0.616127	3.5116e-08
ENSMUSG00000072501	0.628245	3.6044e-08
ENSMUSG00000031662	4.88176	3.6386e-08
ENSMUSG00000047238	17.2067	3.6667e-08
ENSMUSG00000035637	2.38204	3.6862e-08
ENSMUSG00000023004	1.51898	3.7121e-08
ENSMUSG00000079197	2.2196	3.9592e-08
ENSMUSG00000089817	0.269041	4.0309e-08
ENSMUSG00000062007	55.6998	4.1877e-08
ENSMUSG00000025245	0.537151	4.1877e-08
ENSMUSG00000081189	267.891	4.1905e-08
ENSMUSG00000007783	10.1176	4.1956e-08
ENSMUSG00000028076	56.9925	4.2021e-08
ENSMUSG00000006262	0.654879	4.2173e-08
ENSMUSG00000031877	32.1668	4.2741e-08
ENSMUSG00000026921	4.51586	4.2777e-08
ENSMUSG00000031340	339.79	4.3068e-08
ENSMUSG00000022902	178.218	4.3945e-08
ENSMUSG00000041696	13.739	4.3989e-08
ENSMUSG00000038587	3.83652	4.4963e-08
ENSMUSG00000038146	5.50026	4.4963e-08
ENSMUSG00000021367	15.3791	4.5763e-08
ENSMUSG00000021024	1.59715	4.5763e-08
ENSMUSG00000045382	2.69223	4.5838e-08
ENSMUSG00000041729	15.1233	4.6501e-08
ENSMUSG00000053062	3.38205	4.7077e-08
ENSMUSG00000032725	8.57954	4.8347e-08
ENSMUSG00000030406	2.89327	5.0579e-08
ENSMUSG00000025019	0.380508	5.0579e-08
ENSMUSG00000041444	8.59084	5.143e-08
ENSMUSG00000071337	0.48805	5.1656e-08
ENSMUSG00000024736	4.58875	5.206e-08
ENSMUSG00000031149	5.93233	5.3419e-08
ENSMUSG00000039081	8.1342	5.4617e-08
ENSMUSG00000032122	5.51974	5.4617e-08
ENSMUSG00000037946	2.69428	5.4617e-08
Novel.5078	2.65185	5.4617e-08
Novel.16456	11.1348	5.5096e-08
ENSMUSG00000029208	0.591029	5.5456e-08
ENSMUSG00000050052	50.7874	5.733e-08
ENSMUSG00000003541	4.50804	5.7533e-08
ENSMUSG00000037731	8.09763	5.8098e-08
ENSMUSG00000033849	122.931	5.8727e-08
ENSMUSG00000054675	0.264951	6.0362e-08
ENSMUSG00000020883	0.537151	6.0504e-08
ENSMUSG00000069808	2.3017	6.2633e-08
ENSMUSG00000027314	3.11795	6.2696e-08
ENSMUSG00000059326	4.58302	6.2753e-08
ENSMUSG00000072964	11.7819	6.3039e-08
ENSMUSG00000027386	226.725	6.3414e-08
ENSMUSG00000049470	0.611617	6.3435e-08
ENSMUSG00000079293	9.63176	6.3459e-08
ENSMUSG00000055254	66.1881	6.3632e-08
ENSMUSG00000033916	1.76688	6.4315e-08
ENSMUSG00000052534	0.361458	6.5001e-08
ENSMUSG00000057914	0.445408	6.5717e-08
ENSMUSG00000009731	14.1507	6.6023e-08
Novel.16129	0.301577	6.6117e-08
ENSMUSG00000033855	0.440099	6.7725e-08
ENSMUSG00000058715	3.95205	6.8009e-08
ENSMUSG00000032419	8.07409	6.8009e-08
ENSMUSG00000048142	134.131	6.8089e-08
ENSMUSG00000027204	5.25139	6.9446e-08
ENSMUSG00000046314	39.4759	6.9446e-08
ENSMUSG00000085813	0.169047	7.0188e-08
ENSMUSG00000031827	4.82223	7.0458e-08
ENSMUSG00000028037	24.0289	7.1332e-08
ENSMUSG00000038112	4.09056	7.2101e-08
ENSMUSG00000104106	0.166547	7.2402e-08
ENSMUSG00000039956	384.09	7.2623e-08
ENSMUSG00000102496	0.323761	7.2761e-08
ENSMUSG00000090665	12.0746	7.281e-08
ENSMUSG00000038886	0.670542	7.4421e-08
ENSMUSG00000025130	1.47488	7.4455e-08
ENSMUSG00000002147	1.70953	7.661e-08
ENSMUSG00000049225	0.498547	7.9407e-08
ENSMUSG00000023175	1.76982	8.1214e-08
ENSMUSG00000096617	1.91893	8.2901e-08
ENSMUSG00000058006	0.576983	8.3978e-08
ENSMUSG00000015085	166.041	8.5107e-08
ENSMUSG00000027168	0.501041	8.5107e-08
ENSMUSG00000033307	2.8691	8.5614e-08
ENSMUSG00000030745	12.9188	8.566e-08
ENSMUSG00000036136	0.458375	8.825e-08
ENSMUSG00000041571	1.91933	8.9633e-08
ENSMUSG00000078427	2.86136	9.0147e-08
ENSMUSG00000040473	0.541938	9.0958e-08
Novel.10252	223.914	9.0958e-08
ENSMUSG00000022014	5.42905	9.1487e-08
ENSMUSG00000047330	19.2702	9.2407e-08
ENSMUSG00000058966	42.1658	9.2407e-08
ENSMUSG00000047735	5.47478	9.784e-08
ENSMUSG00000085180	67.5789	9.8138e-08
ENSMUSG00000032496	31.7525	9.8964e-08
ENSMUSG00000032374	2.17694	9.9892e-08
ENSMUSG00000063229	1.74424	1.0113e-07
ENSMUSG00000024294	0.62123	1.0115e-07
ENSMUSG00000002028	0.549161	1.0403e-07
ENSMUSG00000036523	317.894	1.0602e-07
ENSMUSG00000003316	0.590988	1.1002e-07
ENSMUSG00000027868	1.83325	1.1073e-07
ENSMUSG00000034855	33.7684	1.1073e-07
ENSMUSG00000005871	0.582973	1.109e-07
ENSMUSG00000024679	5.51133	1.1129e-07
ENSMUSG00000115759	219.093	1.1473e-07
ENSMUSG00000020263	1.74376	1.1773e-07
ENSMUSG00000015501	0.401118	1.1865e-07
ENSMUSG00000060572	6.46567	1.1956e-07
ENSMUSG00000056498	13.0955	1.2063e-07
ENSMUSG00000062627	0.578665	1.2063e-07
ENSMUSG00000046096	0.591111	1.2359e-07
ENSMUSG00000078636	2.11726	1.2383e-07
ENSMUSG00000078817	10.4817	1.2466e-07
ENSMUSG00000037211	0.236269	1.2659e-07
ENSMUSG00000028031	0.482834	1.2756e-07
ENSMUSG00000073418	34.6144	1.2949e-07
ENSMUSG00000001128	4.74596	1.299e-07
ENSMUSG00000112907	0.256406	1.317e-07
ENSMUSG00000069769	0.392673	1.3233e-07
Novel.16474	6.13686	1.3276e-07
ENSMUSG00000042726	3.55291	1.3309e-07
ENSMUSG00000028005	8.3652	1.3366e-07
ENSMUSG00000021779	0.357397	1.3525e-07
ENSMUSG00000030748	3.97099	1.3554e-07
ENSMUSG00000056492	2.31354	1.3707e-07
ENSMUSG00000070501	169.038	1.3859e-07
ENSMUSG00000001891	1.93549	1.388e-07
ENSMUSG00000103697	0.12807	1.3972e-07
ENSMUSG00000018417	0.479333	1.4026e-07
ENSMUSG00000035305	10.9359	1.4409e-07
ENSMUSG00000021109	2.01978	1.4751e-07
ENSMUSG00000036918	1.70385	1.4802e-07
ENSMUSG00000008206	11.0249	1.4955e-07
ENSMUSG00000051748	269.474	1.5002e-07
ENSMUSG00000040225	0.598573	1.5014e-07
ENSMUSG00000049103	22.3887	1.5015e-07
ENSMUSG00000022878	720.373	1.5258e-07
ENSMUSG00000093674	1.7364	1.5345e-07
ENSMUSG00000030681	1.73508	1.5458e-07
ENSMUSG00000110140	0.102294	1.5474e-07
ENSMUSG00000051469	0.640469	1.5474e-07
ENSMUSG00000037999	21.8748	1.5496e-07
ENSMUSG00000022303	11.8138	1.5651e-07
ENSMUSG00000022887	0.43389	1.5755e-07
ENSMUSG00000021097	41.6314	1.5935e-07
ENSMUSG00000008307	0.455524	1.672e-07
ENSMUSG00000023845	0.644477	1.694e-07
ENSMUSG00000059588	3.22031	1.7789e-07
ENSMUSG00000028393	1.84971	1.8109e-07
ENSMUSG00000020721	0.630645	1.8253e-07
ENSMUSG00000027854	0.546616	1.8481e-07
ENSMUSG00000034810	176.877	1.8546e-07
ENSMUSG00000074207	17.6219	1.8658e-07
ENSMUSG00000020716	0.514948	1.8672e-07
ENSMUSG00000041653	1184.2	1.875e-07
ENSMUSG00000005373	181.812	1.8932e-07
ENSMUSG00000109555	0.332563	1.8978e-07
ENSMUSG00000028108	2.2675	1.9349e-07
ENSMUSG00000001946	2.57059	1.9799e-07
ENSMUSG00000073987	5.84256	1.9814e-07
ENSMUSG00000037348	0.332402	1.994e-07
Novel.6155	2.73701	2.0377e-07
ENSMUSG00000030201	0.643807	2.041e-07
Novel.16242	187.351	2.086e-07
ENSMUSG00000025978	0.369002	2.0863e-07
ENSMUSG00000051111	0.2845	2.1093e-07
ENSMUSG00000026896	5.10744	2.1399e-07
ENSMUSG00000051498	2.94282	2.1424e-07
ENSMUSG00000027208	3.50958	2.1566e-07
ENSMUSG00000017969	8.79205	2.1566e-07
ENSMUSG00000048106	0.516271	2.1673e-07
ENSMUSG00000042599	0.637413	2.1682e-07
ENSMUSG00000047248	0.625898	2.1725e-07
ENSMUSG00000007038	2.32511	2.2076e-07
ENSMUSG00000004371	0.232887	2.2356e-07
ENSMUSG00000058163	9.75607	2.2514e-07
ENSMUSG00000022306	4.14623	2.2976e-07
ENSMUSG00000004043	3.38229	2.3105e-07
ENSMUSG00000002847	4.7697	2.3598e-07
ENSMUSG00000028745	1.53975	2.3841e-07
Novel.6767	3.11644	2.3841e-07
ENSMUSG00000097051	0.248652	2.4378e-07
ENSMUSG00000049001	32.1891	2.5211e-07
ENSMUSG00000027797	3.48848	2.5889e-07
ENSMUSG00000054843	0.565657	2.6512e-07
ENSMUSG00000067212	3.72077	2.6538e-07
ENSMUSG00000074417	7.90409	2.6955e-07
ENSMUSG00000025026	3.49696	2.7043e-07
ENSMUSG00000074994	0.620714	2.7412e-07
ENSMUSG00000046387	0.360732	2.7555e-07
ENSMUSG00000002897	3.98312	2.7818e-07
ENSMUSG00000056592	0.395541	2.7818e-07
ENSMUSG00000042699	0.685629	2.782e-07
ENSMUSG00000007850	0.678961	2.7845e-07
ENSMUSG00000044042	0.453131	2.8214e-07
ENSMUSG00000024544	0.339998	2.831e-07
ENSMUSG00000033268	5.99226	2.8341e-07
ENSMUSG00000063524	1.74739	2.8385e-07
ENSMUSG00000021676	0.60257	2.8966e-07
ENSMUSG00000035357	5.46151	2.9696e-07
ENSMUSG00000026341	1.64718	2.9831e-07
ENSMUSG00000034480	0.62037	3.0009e-07
ENSMUSG00000022562	6.74678	3.0392e-07
ENSMUSG00000019899	5.57897	3.0729e-07
ENSMUSG00000026335	0.384059	3.1243e-07
ENSMUSG00000043019	0.65606	3.1406e-07
ENSMUSG00000073591	0.429878	3.1406e-07
ENSMUSG00000040022	0.585849	3.1773e-07
ENSMUSG00000021242	2.72924	3.1837e-07
ENSMUSG00000045211	2.43007	3.2059e-07
Novel.867	0.23342	3.2198e-07
ENSMUSG00000021238	8.67402	3.2879e-07
ENSMUSG00000002307	3.14705	3.357e-07
ENSMUSG00000024885	4.62707	3.357e-07
ENSMUSG00000018830	9.00421	3.359e-07
ENSMUSG00000040659	2.76504	3.3687e-07
ENSMUSG00000032289	0.32869	3.3843e-07
ENSMUSG00000005803	2.35104	3.4081e-07
ENSMUSG00000051747	0.149519	3.4584e-07
ENSMUSG00000074971	2.81064	3.4811e-07
ENSMUSG00000070394	2.14206	3.5268e-07
ENSMUSG00000024098	0.428985	3.6119e-07
ENSMUSG00000030546	1112.89	3.6194e-07
ENSMUSG00000062949	0.619081	3.6248e-07
ENSMUSG00000080917	14.9275	3.6778e-07
ENSMUSG00000018500	3.85385	3.7436e-07
ENSMUSG00000024727	0.264823	3.7561e-07
ENSMUSG00000024070	0.535219	3.7602e-07
ENSMUSG00000106099	0.192723	3.771e-07
Novel.16434	0.214582	3.8968e-07
ENSMUSG00000028672	1.92893	3.9694e-07
ENSMUSG00000054942	0.585849	3.9988e-07
ENSMUSG00000095385	0.407338	4.0041e-07
ENSMUSG00000059173	0.293595	4.0145e-07
Novel.19980	290.501	4.022e-07
ENSMUSG00000045930	0.171241	4.0459e-07
ENSMUSG00000056671	17.811	4.0459e-07
ENSMUSG00000045569	303.089	4.0459e-07
ENSMUSG00000028034	0.641313	4.0857e-07
Novel.26736	0.162792	4.1033e-07
ENSMUSG00000000823	0.561205	4.1947e-07
ENSMUSG00000113725	0.196772	4.2494e-07
ENSMUSG00000022604	0.502676	4.3956e-07
ENSMUSG00000031712	3.50278	4.6311e-07
ENSMUSG00000020439	2.78331	4.7159e-07
ENSMUSG00000049739	0.601735	4.8297e-07
ENSMUSG00000002325	3.62354	4.8302e-07
ENSMUSG00000030087	113.89	4.8359e-07
ENSMUSG00000041731	9.54139	4.9336e-07
ENSMUSG00000061518	1.72393	4.9645e-07
ENSMUSG00000037031	6.58234	4.969e-07
ENSMUSG00000105366	0.384245	4.992e-07
ENSMUSG00000019998	2.26153	5.0299e-07
ENSMUSG00000063564	3.77375	5.0299e-07
ENSMUSG00000032064	0.430117	5.0763e-07
ENSMUSG00000015468	2.89387	5.1251e-07
ENSMUSG00000018593	2.00667	5.132e-07
ENSMUSG00000024300	4.55515	5.132e-07
ENSMUSG00000102143	0.155728	5.1563e-07
ENSMUSG00000062901	0.489235	5.2144e-07
ENSMUSG00000057440	48.9861	5.2256e-07
ENSMUSG00000039835	2.56294	5.2333e-07
ENSMUSG00000032012	5.72113	5.2452e-07
ENSMUSG00000057894	0.42756	5.2807e-07
ENSMUSG00000039704	0.626897	5.3782e-07
ENSMUSG00000018585	1.67133	5.3887e-07
ENSMUSG00000026077	11.777	5.5092e-07
ENSMUSG00000036144	4.605	5.5696e-07
ENSMUSG00000073676	1.87761	5.5746e-07
ENSMUSG00000029673	8.86303	5.7318e-07
ENSMUSG00000075254	2.9227	5.7596e-07
ENSMUSG00000055839	1.67041	5.7596e-07
ENSMUSG00000020524	0.33772	5.7714e-07
ENSMUSG00000032690	22.9067	5.8848e-07
ENSMUSG00000042010	40.0992	5.9124e-07
ENSMUSG00000115338	4.66443	5.9124e-07
ENSMUSG00000039007	0.615188	5.9124e-07
ENSMUSG00000030495	1247.39	5.999e-07
ENSMUSG00000039787	4.96124	6.0199e-07
ENSMUSG00000023828	813.501	6.0972e-07
ENSMUSG00000057163	0.261032	6.1454e-07
ENSMUSG00000015745	1.5956	6.1748e-07
ENSMUSG00000071379	2.03454	6.2729e-07
ENSMUSG00000026922	7.71839	6.2748e-07
ENSMUSG00000066361	421.036	6.2836e-07
ENSMUSG00000078695	1.806	6.3502e-07
ENSMUSG00000107019	0.333417	6.4787e-07
ENSMUSG00000034926	2.95693	6.5238e-07
ENSMUSG00000079343	22.0682	6.5639e-07
ENSMUSG00000045636	5.92576	6.5639e-07
ENSMUSG00000044986	36.182	6.6424e-07
ENSMUSG00000035258	52.2008	6.7079e-07
ENSMUSG00000050334	0.451125	6.7856e-07
ENSMUSG00000070047	0.389204	6.8624e-07
Novel.18574	5.21295	6.8626e-07
ENSMUSG00000068794	7.84188	6.9077e-07
ENSMUSG00000051314	1343.15	7.0228e-07
ENSMUSG00000020681	4.39389	7.1092e-07
ENSMUSG00000108866	0.210151	7.1567e-07
ENSMUSG00000025993	4.51554	7.1582e-07
ENSMUSG00000030278	847.988	7.1723e-07
Novel.8511	0.379139	7.2247e-07
ENSMUSG00000031714	5.79095	7.2616e-07
ENSMUSG00000032186	37.445	7.3136e-07
ENSMUSG00000020354	0.527521	7.3136e-07
ENSMUSG00000046808	4.6197	7.3586e-07
ENSMUSG00000022906	3.3348	7.3586e-07
ENSMUSG00000024011	20.8836	7.479e-07
ENSMUSG00000053441	303.342	7.507e-07
ENSMUSG00000049929	22.0468	7.5296e-07
ENSMUSG00000015092	1.59483	7.5859e-07
ENSMUSG00000028150	140.985	7.6579e-07
ENSMUSG00000024065	4.0564	7.6579e-07
ENSMUSG00000019990	4.82959	7.7265e-07
ENSMUSG00000003528	7.10286	7.7629e-07
ENSMUSG00000018217	3.44165	7.7834e-07
ENSMUSG00000042439	0.450938	7.8655e-07
ENSMUSG00000027523	0.506242	7.9064e-07
ENSMUSG00000106951	0.512563	8.0184e-07
ENSMUSG00000032372	6.05741	8.0184e-07
ENSMUSG00000056900	11.1448	8.0273e-07
ENSMUSG00000029622	1.65726	8.1015e-07
ENSMUSG00000062519	0.559263	8.1748e-07
ENSMUSG00000038679	0.36691	8.1862e-07
ENSMUSG00000089774	0.429908	8.1977e-07
ENSMUSG00000024371	10.176	8.2724e-07
ENSMUSG00000017679	0.644611	8.5253e-07
ENSMUSG00000047909	0.635296	8.544e-07
ENSMUSG00000026385	4.34995	8.6015e-07
ENSMUSG00000033777	3.58084	8.6303e-07
ENSMUSG00000074227	9.44139	8.6303e-07
ENSMUSG00000048355	319.13	8.6484e-07
Novel.14747	0.384379	8.7476e-07
ENSMUSG00000079426	1.52753	8.7699e-07
ENSMUSG00000095478	2.1933	8.9831e-07
ENSMUSG00000021223	47.7358	9.0604e-07
ENSMUSG00000031284	0.317604	9.1144e-07
ENSMUSG00000089525	0.20398	9.1582e-07
ENSMUSG00000023473	7.17013	9.1649e-07
ENSMUSG00000022551	1.6969	9.3109e-07
ENSMUSG00000021690	0.427383	9.3479e-07
ENSMUSG00000033174	18.5442	9.3499e-07
ENSMUSG00000032855	0.530748	9.4153e-07
ENSMUSG00000030256	2.98204	9.5759e-07
ENSMUSG00000043122	1478.69	9.6604e-07
ENSMUSG00000024909	1.52256	9.7389e-07
ENSMUSG00000039304	9.87034	9.8798e-07
ENSMUSG00000024556	1.83083	1.0079e-06
ENSMUSG00000026426	1.53837	1.011e-06
ENSMUSG00000032348	7.98006	1.011e-06
ENSMUSG00000040732	3.45001	1.011e-06
ENSMUSG00000024399	7.17958	1.0218e-06
ENSMUSG00000089942	7.37989	1.0391e-06
ENSMUSG00000015944	0.606425	1.0539e-06
ENSMUSG00000048347	0.294186	1.0578e-06
ENSMUSG00000034037	2.51124	1.0605e-06
ENSMUSG00000033213	4.22309	1.0721e-06
ENSMUSG00000022831	3.6943	1.0728e-06
ENSMUSG00000006782	3.71587	1.0821e-06
ENSMUSG00000071708	0.527411	1.0974e-06
ENSMUSG00000022490	169.836	1.1056e-06
ENSMUSG00000018796	15.8005	1.1082e-06
ENSMUSG00000008393	1.83325	1.1183e-06
ENSMUSG00000029314	7.68103	1.1186e-06
ENSMUSG00000022440	1.79938	1.119e-06
ENSMUSG00000005824	8.39017	1.1222e-06
ENSMUSG00000032411	0.455051	1.1255e-06
ENSMUSG00000041939	2.5062	1.1388e-06
ENSMUSG00000031217	7.77585	1.1543e-06
ENSMUSG00000057614	51.8007	1.1559e-06
ENSMUSG00000020788	9.06621	1.1598e-06
ENSMUSG00000040661	0.664389	1.2012e-06
ENSMUSG00000021624	7.63644	1.21e-06
ENSMUSG00000000088	1.63297	1.2184e-06
ENSMUSG00000024180	6.11732	1.2184e-06
ENSMUSG00000034116	3.02241	1.2344e-06
ENSMUSG00000102423	0.137901	1.2616e-06
ENSMUSG00000027661	6.9731	1.2685e-06
ENSMUSG00000090877	26.2092	1.2826e-06
ENSMUSG00000015134	13.6337	1.2948e-06
ENSMUSG00000024529	25.0771	1.2961e-06
ENSMUSG00000050377	39.2277	1.2982e-06
ENSMUSG00000027692	16.6529	1.2993e-06
Novel.26059	6.2411	1.3141e-06
ENSMUSG00000075297	0.499204	1.3415e-06
ENSMUSG00000052336	0.178748	1.3434e-06
ENSMUSG00000029238	0.648824	1.3466e-06
ENSMUSG00000032418	20.0844	1.3491e-06
ENSMUSG00000034522	1.67006	1.3619e-06
ENSMUSG00000022474	2.18056	1.3646e-06
ENSMUSG00000026100	0.0336722	1.3648e-06
ENSMUSG00000010110	0.626245	1.3981e-06
ENSMUSG00000070034	8.11168	1.4069e-06
ENSMUSG00000043753	0.336272	1.4291e-06
ENSMUSG00000089417	0.354437	1.4365e-06
ENSMUSG00000038034	1.856	1.4378e-06
ENSMUSG00000045094	7.00847	1.4479e-06
ENSMUSG00000046329	14.6945	1.4557e-06
ENSMUSG00000029298	4.76343	1.4743e-06
ENSMUSG00000052504	13.4525	1.4947e-06
ENSMUSG00000028403	0.68392	1.5062e-06
ENSMUSG00000026357	18.4289	1.5353e-06
ENSMUSG00000060002	7.0778	1.5428e-06
Novel.24882	0.22699	1.5454e-06
ENSMUSG00000106734	3.55217	1.554e-06
ENSMUSG00000024644	3.39827	1.5563e-06
ENSMUSG00000068115	0.495996	1.5586e-06
ENSMUSG00000038188	4.18115	1.56e-06
ENSMUSG00000079105	138.208	1.5766e-06
ENSMUSG00000063767	5.65372	1.6179e-06
ENSMUSG00000046207	4.76475	1.6288e-06
ENSMUSG00000031443	14.1458	1.648e-06
ENSMUSG00000025017	4.12473	1.6538e-06
Novel.14390	2.45411	1.6538e-06
ENSMUSG00000115543	0.325855	1.6575e-06
ENSMUSG00000072915	0.424401	1.6625e-06
ENSMUSG00000029771	4.61586	1.6841e-06
ENSMUSG00000028980	2.42738	1.6851e-06
ENSMUSG00000005533	0.541412	1.6905e-06
ENSMUSG00000000732	2.77849	1.6968e-06
ENSMUSG00000097252	0.558721	1.7171e-06
ENSMUSG00000022339	0.608319	1.7294e-06
ENSMUSG00000029752	1.504	1.7323e-06
ENSMUSG00000017737	21.5991	1.746e-06
ENSMUSG00000036353	2.62679	1.7488e-06
ENSMUSG00000029059	9.86897	1.7488e-06
ENSMUSG00000028656	1.51824	1.7707e-06
ENSMUSG00000033420	0.303401	1.7828e-06
ENSMUSG00000105504	25.4536	1.8188e-06
ENSMUSG00000071561	4.30436	1.8226e-06
ENSMUSG00000026072	0.580272	1.824e-06
ENSMUSG00000022103	4.1638	1.8344e-06
ENSMUSG00000028991	0.645102	1.9454e-06
ENSMUSG00000001986	8.25461	1.9642e-06
ENSMUSG00000022641	0.527704	1.9901e-06
ENSMUSG00000041607	6.92733	1.9921e-06
ENSMUSG00000033900	24.238	2.0405e-06
ENSMUSG00000026305	2.02062	2.046e-06
ENSMUSG00000050714	0.532148	2.063e-06
ENSMUSG00000002980	4.05387	2.063e-06
ENSMUSG00000032621	0.63653	2.063e-06
ENSMUSG00000105950	0.138889	2.0836e-06
ENSMUSG00000022586	42.5209	2.1519e-06
ENSMUSG00000034361	1.8929	2.1585e-06
ENSMUSG00000087006	6.30196	2.1725e-06
Novel.13246	0.213588	2.1725e-06
ENSMUSG00000009185	5.83851	2.1777e-06
ENSMUSG00000043313	0.286856	2.2148e-06
Novel.27012	2.86235	2.2175e-06
ENSMUSG00000039286	0.562373	2.2294e-06
ENSMUSG00000058099	4.16524	2.2351e-06
ENSMUSG00000061755	0.612253	2.2368e-06
ENSMUSG00000035441	0.302792	2.2467e-06
ENSMUSG00000029864	14.0335	2.275e-06
ENSMUSG00000047216	161.635	2.276e-06
ENSMUSG00000031365	0.611956	2.276e-06
ENSMUSG00000061143	0.379323	2.3562e-06
ENSMUSG00000007989	0.359061	2.3667e-06
ENSMUSG00000024646	2.99011	2.3816e-06
ENSMUSG00000078580	0.451	2.3956e-06
ENSMUSG00000044452	0.580553	2.4258e-06
ENSMUSG00000058620	0.358787	2.4327e-06
ENSMUSG00000022040	26.7692	2.4378e-06
ENSMUSG00000051331	0.430206	2.45e-06
ENSMUSG00000072621	3.93674	2.4709e-06
Novel.12322	212.821	2.4741e-06
ENSMUSG00000033760	0.598822	2.4789e-06
ENSMUSG00000054434	4.9999	2.4825e-06
ENSMUSG00000101581	10.1979	2.4825e-06
ENSMUSG00000079588	21.8597	2.498e-06
ENSMUSG00000022956	1.76052	2.5024e-06
ENSMUSG00000030538	1.79104	2.5221e-06
ENSMUSG00000032688	1.96129	2.5304e-06
ENSMUSG00000040451	0.532296	2.5479e-06
ENSMUSG00000036061	0.622782	2.5522e-06
ENSMUSG00000047098	1.95355	2.5525e-06
Novel.11664	0.39221	2.5536e-06
ENSMUSG00000090307	0.426791	2.5613e-06
ENSMUSG00000046280	3.50035	2.6055e-06
ENSMUSG00000030317	37.0269	2.6365e-06
ENSMUSG00000054676	3.81319	2.6365e-06
ENSMUSG00000021062	20.2395	2.6522e-06
ENSMUSG00000035107	1.73628	2.6599e-06
ENSMUSG00000105572	0.234003	2.6754e-06
ENSMUSG00000021388	6.12581	2.678e-06
ENSMUSG00000020053	7.71679	2.6817e-06
ENSMUSG00000019944	1.82982	2.6884e-06
ENSMUSG00000021895	2.80111	2.697e-06
ENSMUSG00000030096	0.603615	2.7223e-06
ENSMUSG00000033237	0.642425	2.7317e-06
ENSMUSG00000037686	198.157	2.7654e-06
ENSMUSG00000032033	29.6693	2.7749e-06
ENSMUSG00000037709	87.0215	2.7773e-06
ENSMUSG00000020614	4.56654	2.7932e-06
ENSMUSG00000016458	25.2288	2.8089e-06
ENSMUSG00000038387	1.79477	2.8175e-06
ENSMUSG00000033624	0.463294	2.8437e-06
Novel.19673	0.0895353	2.8483e-06
ENSMUSG00000026447	3.36149	2.857e-06
ENSMUSG00000027533	5.68122	2.9033e-06
ENSMUSG00000037892	0.38657	2.96e-06
ENSMUSG00000060063	4.2149	2.96e-06
ENSMUSG00000089857	0.468721	2.967e-06
ENSMUSG00000066861	32.9065	2.9861e-06
ENSMUSG00000043885	0.610516	2.9861e-06
ENSMUSG00000001497	0.345822	2.9861e-06
ENSMUSG00000038658	0.651574	2.9871e-06
ENSMUSG00000102543	0.374854	2.9949e-06
ENSMUSG00000062300	5.49454	3.0186e-06
ENSMUSG00000043969	26.271	3.0191e-06
ENSMUSG00000073016	0.535553	3.0688e-06
ENSMUSG00000027555	2.49096	3.081e-06
ENSMUSG00000113853	0.17242	3.1093e-06
ENSMUSG00000035109	0.305258	3.1486e-06
ENSMUSG00000020601	0.36367	3.1486e-06
ENSMUSG00000068036	0.571847	3.1508e-06
ENSMUSG00000021733	0.532296	3.1576e-06
ENSMUSG00000103195	0.16865	3.1704e-06
ENSMUSG00000069495	0.606593	3.1801e-06
ENSMUSG00000015829	0.134483	3.2237e-06
ENSMUSG00000020219	1.767	3.2256e-06
ENSMUSG00000086502	0.481698	3.2526e-06
ENSMUSG00000034854	2.06365	3.2526e-06
ENSMUSG00000031987	1.8551	3.2801e-06
ENSMUSG00000047182	307.427	3.2808e-06
Novel.26818	40.507	3.3088e-06
ENSMUSG00000033883	0.616811	3.314e-06
ENSMUSG00000003282	0.307807	3.3442e-06
ENSMUSG00000115354	0.252123	3.3668e-06
ENSMUSG00000024376	1.89632	3.3686e-06
ENSMUSG00000031816	0.606382	3.3698e-06
ENSMUSG00000019853	22.6321	3.3986e-06
ENSMUSG00000046844	304.226	3.4032e-06
ENSMUSG00000028004	80.5772	3.4135e-06
ENSMUSG00000055639	7.63856	3.4217e-06
ENSMUSG00000030244	25.3146	3.4267e-06
Novel.16946	0.311326	3.4267e-06
ENSMUSG00000089706	0.404132	3.4493e-06
ENSMUSG00000035835	2.73929	3.4495e-06
ENSMUSG00000103285	0.144436	3.4837e-06
ENSMUSG00000023092	8.9656	3.5018e-06
ENSMUSG00000022629	0.54897	3.5079e-06
ENSMUSG00000031936	40.8935	3.5402e-06
ENSMUSG00000022667	7.01528	3.5479e-06
ENSMUSG00000086607	0.291648	3.564e-06
ENSMUSG00000006418	1.75115	3.597e-06
ENSMUSG00000043017	0.26685	3.6023e-06
ENSMUSG00000034640	2.60756	3.6206e-06
ENSMUSG00000034573	0.528766	3.6408e-06
ENSMUSG00000026361	0.606887	3.6428e-06
ENSMUSG00000026628	7.68689	3.7795e-06
ENSMUSG00000027244	0.637236	3.8319e-06
ENSMUSG00000108394	0.168148	3.8448e-06
ENSMUSG00000050310	0.548856	3.8497e-06
ENSMUSG00000044548	11.0448	3.8803e-06
ENSMUSG00000030214	8.10212	3.9022e-06
ENSMUSG00000040407	0.546313	3.9751e-06
ENSMUSG00000038156	5.11559	3.9751e-06
ENSMUSG00000071014	1.68459	3.9787e-06
ENSMUSG00000086683	4.22397	4.0003e-06
ENSMUSG00000110841	1.83821	4.0003e-06
ENSMUSG00000033713	0.5621	4.0112e-06
ENSMUSG00000028864	0.364326	4.0221e-06
ENSMUSG00000020085	4.00139	4.035e-06
ENSMUSG00000028978	3.86241	4.0681e-06
ENSMUSG00000097990	0.368235	4.1638e-06
ENSMUSG00000025132	1.48236	4.2159e-06
Novel.19260	3.53228	4.2655e-06
ENSMUSG00000031972	0.15562	4.2854e-06
ENSMUSG00000048482	0.404469	4.3027e-06
Novel.12673	0.285864	4.3211e-06
ENSMUSG00000002107	2.70682	4.3571e-06
ENSMUSG00000022307	0.635075	4.3696e-06
ENSMUSG00000026177	6.05363	4.4209e-06
ENSMUSG00000046070	196.257	4.4618e-06
ENSMUSG00000056602	6.66867	4.4906e-06
ENSMUSG00000011263	4.15284	4.5219e-06
ENSMUSG00000030403	1.67006	4.5331e-06
ENSMUSG00000029377	0.473291	4.5966e-06
ENSMUSG00000020388	2.88766	4.6516e-06
ENSMUSG00000022947	8.01221	4.6584e-06
ENSMUSG00000022946	2.20886	4.6662e-06
ENSMUSG00000020044	0.249913	4.6979e-06
ENSMUSG00000073910	12.6793	4.7511e-06
ENSMUSG00000023043	105.369	4.7737e-06
ENSMUSG00000015843	209.514	4.8295e-06
ENSMUSG00000090394	0.324277	4.8313e-06
ENSMUSG00000027078	3.19696	4.8578e-06
ENSMUSG00000033032	3.28342	4.9219e-06
ENSMUSG00000083773	1.56331	4.9492e-06
ENSMUSG00000030088	26.5898	4.9866e-06
ENSMUSG00000070327	2.97008	5.0119e-06
ENSMUSG00000047583	0.483672	5.0461e-06
Novel.25844	131.125	5.0998e-06
Novel.6917	0.249083	5.119e-06
ENSMUSG00000014776	8.80364	5.1216e-06
ENSMUSG00000035042	6.27493	5.2103e-06
ENSMUSG00000026663	0.601235	5.2132e-06
ENSMUSG00000037652	0.600443	5.2243e-06
ENSMUSG00000022574	5.26159	5.2288e-06
ENSMUSG00000031666	0.584997	5.2457e-06
Novel.14962	0.115952	5.2762e-06
ENSMUSG00000031075	12.4433	5.282e-06
ENSMUSG00000056201	1.43306	5.282e-06
ENSMUSG00000043263	44.8085	5.3456e-06
ENSMUSG00000030180	0.654607	5.3522e-06
ENSMUSG00000026163	154.783	5.3859e-06
ENSMUSG00000033882	158.353	5.5633e-06
ENSMUSG00000059325	5.38147	5.5633e-06
ENSMUSG00000027358	0.412967	5.5821e-06
ENSMUSG00000063234	8.20043	5.6011e-06
ENSMUSG00000032388	1.56114	5.6224e-06
ENSMUSG00000028793	2.2035	5.6518e-06
ENSMUSG00000044345	0.550075	5.6651e-06
ENSMUSG00000002957	1.9033	5.6852e-06
ENSMUSG00000002413	0.642559	5.7481e-06
ENSMUSG00000029571	0.588821	5.7611e-06
ENSMUSG00000115568	0.183265	5.7611e-06
ENSMUSG00000048732	0.524095	5.7773e-06
ENSMUSG00000029108	0.553939	5.8368e-06
ENSMUSG00000073386	115.584	5.8798e-06
ENSMUSG00000079014	13.4357	5.9097e-06
ENSMUSG00000004558	9.71693	5.9154e-06
ENSMUSG00000036898	0.574787	5.9388e-06
ENSMUSG00000023206	3.4193	5.9398e-06
ENSMUSG00000069662	1.94221	6.0475e-06
ENSMUSG00000018474	0.641402	6.0868e-06
ENSMUSG00000038545	0.601944	6.151e-06
ENSMUSG00000017390	3.92148	6.1857e-06
ENSMUSG00000024943	0.661586	6.2229e-06
ENSMUSG00000032942	28.1215	6.2559e-06
ENSMUSG00000000532	1.71677	6.273e-06
ENSMUSG00000018102	3.98699	6.3111e-06
ENSMUSG00000028165	0.684727	6.312e-06
ENSMUSG00000056724	2.4215	6.3656e-06
ENSMUSG00000020477	1.86064	6.4001e-06
ENSMUSG00000026586	0.493664	6.4596e-06
ENSMUSG00000103885	0.0957954	6.4606e-06
ENSMUSG00000002222	0.583458	6.4606e-06
ENSMUSG00000104222	0.585849	6.4622e-06
ENSMUSG00000031393	0.541638	6.4836e-06
ENSMUSG00000025261	0.590906	6.4836e-06
ENSMUSG00000028042	1.67888	6.4836e-06
ENSMUSG00000092021	58.4568	6.5058e-06
Novel.1672	0.270669	6.5477e-06
ENSMUSG00000027508	2.85245	6.5563e-06
ENSMUSG00000046985	0.649229	6.5855e-06
ENSMUSG00000052557	0.62668	6.6003e-06
ENSMUSG00000045667	25.5314	6.637e-06
Novel.26702	0.39202	6.6397e-06
ENSMUSG00000031337	5.75055	6.6739e-06
ENSMUSG00000034981	41.7499	6.7377e-06
ENSMUSG00000025626	0.671333	6.7861e-06
ENSMUSG00000001666	6.39968	6.8024e-06
ENSMUSG00000034744	1.66636	6.8542e-06
ENSMUSG00000042797	8.47551	6.8926e-06
ENSMUSG00000001700	2.46229	6.8947e-06
ENSMUSG00000041361	0.260093	6.9062e-06
ENSMUSG00000007891	2.9003	6.9126e-06
ENSMUSG00000044703	109.622	6.9873e-06
ENSMUSG00000020287	0.501423	7.0006e-06
ENSMUSG00000038733	0.70647	7.0219e-06
ENSMUSG00000037234	0.52163	7.0316e-06
ENSMUSG00000015850	2.2153	7.1013e-06
ENSMUSG00000030110	6.14835	7.1013e-06
ENSMUSG00000095609	8.35767	7.1198e-06
ENSMUSG00000031327	0.501006	7.1301e-06
ENSMUSG00000034377	0.655787	7.1301e-06
ENSMUSG00000024048	1.61642	7.225e-06
ENSMUSG00000037235	0.583053	7.2377e-06
ENSMUSG00000020476	1.52721	7.2414e-06
ENSMUSG00000018167	1.86051	7.2414e-06
ENSMUSG00000074305	0.612763	7.2716e-06
ENSMUSG00000032531	2.35512	7.3302e-06
ENSMUSG00000035885	1.56006	7.3302e-06
ENSMUSG00000023885	0.26519	7.3606e-06
ENSMUSG00000028161	0.70745	7.3743e-06
ENSMUSG00000025780	51.0805	7.3986e-06
ENSMUSG00000021892	2.44257	7.4104e-06
ENSMUSG00000090698	2.64983	7.4541e-06
ENSMUSG00000001630	0.450313	7.5034e-06
ENSMUSG00000020420	0.442516	7.5649e-06
ENSMUSG00000024038	1.56287	7.6891e-06
ENSMUSG00000006095	1.58096	7.7168e-06
ENSMUSG00000025429	7.10384	7.7379e-06
ENSMUSG00000045098	0.62855	7.7795e-06
ENSMUSG00000020900	2.6969	7.7872e-06
ENSMUSG00000028195	2.50602	7.8355e-06
ENSMUSG00000041570	0.569158	7.9238e-06
ENSMUSG00000034109	0.624771	7.9267e-06
ENSMUSG00000073842	206.486	7.9994e-06
ENSMUSG00000030451	0.555824	8.0245e-06
ENSMUSG00000117171	0.348155	8.0467e-06
ENSMUSG00000027792	43.4685	8.0698e-06
Novel.18962	0.371826	8.0698e-06
ENSMUSG00000023089	1.82842	8.0726e-06
ENSMUSG00000112963	10.7921	8.1259e-06
ENSMUSG00000027985	0.293799	8.1419e-06
ENSMUSG00000039542	6.43884	8.1986e-06
ENSMUSG00000029334	0.499757	8.2665e-06
ENSMUSG00000035697	2.29247	8.3011e-06
ENSMUSG00000055884	0.613145	8.3176e-06
ENSMUSG00000057465	456.256	8.3249e-06
ENSMUSG00000040605	7.33654	8.3279e-06
ENSMUSG00000027460	41.341	8.382e-06
ENSMUSG00000040466	2.21161	8.388e-06
ENSMUSG00000036862	0.444729	8.4157e-06
ENSMUSG00000049422	15.8642	8.4257e-06
ENSMUSG00000034312	1.65772	8.5183e-06
ENSMUSG00000038467	1.79204	8.5864e-06
ENSMUSG00000079641	1.6416	8.5864e-06
ENSMUSG00000057315	0.535293	8.6201e-06
ENSMUSG00000036390	3.30031	8.6616e-06
ENSMUSG00000007041	1.64069	8.6695e-06
ENSMUSG00000047910	0.30187	8.7968e-06
ENSMUSG00000082419	6.77913	8.8822e-06
Novel.20903	0.254935	8.9229e-06
ENSMUSG00000102628	0.102949	8.9871e-06
ENSMUSG00000002104	4.27522	9.0623e-06
ENSMUSG00000031495	225.284	9.2614e-06
ENSMUSG00000074280	3.78948	9.2621e-06
ENSMUSG00000026087	1.56439	9.2668e-06
ENSMUSG00000044562	3.20872	9.2786e-06
ENSMUSG00000024235	2.56241	9.3131e-06
ENSMUSG00000089665	66.3765	9.5854e-06
ENSMUSG00000042190	5.82638	9.6304e-06
ENSMUSG00000033763	0.293107	9.838e-06
ENSMUSG00000079659	0.564834	1.0038e-05
ENSMUSG00000071076	1.87605	1.0167e-05
ENSMUSG00000107000	0.398458	1.0216e-05
ENSMUSG00000062929	1.64695	1.0337e-05
ENSMUSG00000019256	0.392102	1.0445e-05
ENSMUSG00000102329	44.3758	1.0473e-05
ENSMUSG00000044367	0.405845	1.0486e-05
ENSMUSG00000090112	0.649905	1.0501e-05
ENSMUSG00000030246	7.09548	1.0645e-05
ENSMUSG00000074923	2.83982	1.0808e-05
ENSMUSG00000020919	1.68483	1.0868e-05
ENSMUSG00000062822	0.497407	1.097e-05
ENSMUSG00000023088	1.57647	1.1185e-05
ENSMUSG00000097140	0.268036	1.1225e-05
ENSMUSG00000090031	0.439886	1.1226e-05
ENSMUSG00000027287	1.66417	1.1247e-05
ENSMUSG00000067928	0.431251	1.128e-05
ENSMUSG00000078486	0.446614	1.1341e-05
ENSMUSG00000024664	1.98123	1.1348e-05
ENSMUSG00000097392	0.484679	1.1577e-05
ENSMUSG00000035247	0.660852	1.162e-05
ENSMUSG00000021356	28.862	1.171e-05
ENSMUSG00000054091	1.6614	1.1722e-05
ENSMUSG00000049502	4.2451	1.1818e-05
ENSMUSG00000034932	1.90171	1.1842e-05
ENSMUSG00000028024	37.9256	1.1847e-05
ENSMUSG00000022125	1.66198	1.1854e-05
ENSMUSG00000042097	0.378509	1.1907e-05
ENSMUSG00000049606	0.666511	1.1909e-05
ENSMUSG00000002768	1.65462	1.1919e-05
ENSMUSG00000103527	0.307573	1.2037e-05
ENSMUSG00000027803	0.394009	1.2037e-05
ENSMUSG00000033022	33.745	1.2037e-05
ENSMUSG00000026986	6.10038	1.2086e-05
ENSMUSG00000078780	3.41007	1.2086e-05
ENSMUSG00000010358	2.741	1.2126e-05
ENSMUSG00000033088	2.03524	1.2183e-05
ENSMUSG00000025450	0.441382	1.2251e-05
Novel.3833	0.372548	1.2251e-05
ENSMUSG00000032076	0.271571	1.2331e-05
ENSMUSG00000033196	0.041226	1.2331e-05
ENSMUSG00000068551	5.85269	1.238e-05
ENSMUSG00000052384	3.73084	1.2421e-05
ENSMUSG00000081752	0.636309	1.2499e-05
ENSMUSG00000104476	17.2808	1.25e-05
ENSMUSG00000074570	9.84028	1.2508e-05
ENSMUSG00000025509	5.01378	1.2543e-05
ENSMUSG00000055675	6.41523	1.2574e-05
ENSMUSG00000070448	0.129238	1.2574e-05
ENSMUSG00000020453	0.527119	1.2574e-05
ENSMUSG00000018566	67.8558	1.283e-05
ENSMUSG00000024675	31.0517	1.2872e-05
ENSMUSG00000049969	2.04457	1.2882e-05
ENSMUSG00000027187	4.66637	1.2948e-05
ENSMUSG00000115414	155.935	1.2948e-05
ENSMUSG00000022199	8.61589	1.3107e-05
ENSMUSG00000048376	0.407536	1.3142e-05
ENSMUSG00000026029	2.16205	1.3283e-05
ENSMUSG00000028542	0.407621	1.3283e-05
ENSMUSG00000107171	0.224222	1.3324e-05
ENSMUSG00000028427	36.794	1.3338e-05
ENSMUSG00000025326	0.691979	1.3411e-05
ENSMUSG00000042842	4.2625	1.3613e-05
ENSMUSG00000022840	29.6488	1.3622e-05
ENSMUSG00000063594	0.226236	1.3653e-05
ENSMUSG00000026556	11.5091	1.3903e-05
ENSMUSG00000059327	20.4553	1.4007e-05
ENSMUSG00000047090	0.494897	1.4059e-05
ENSMUSG00000074063	3.11752	1.4059e-05
ENSMUSG00000070643	3.9834	1.4124e-05
ENSMUSG00000039607	0.574947	1.4159e-05
ENSMUSG00000005354	1.46449	1.4257e-05
ENSMUSG00000038914	0.623863	1.4304e-05
ENSMUSG00000020190	2.63591	1.4312e-05
ENSMUSG00000025876	23.7491	1.4366e-05
Novel.16568	23.1927	1.4501e-05
ENSMUSG00000037788	3.27637	1.4679e-05
Novel.18558	122.658	1.4752e-05
ENSMUSG00000040249	0.682689	1.4763e-05
ENSMUSG00000072875	15.771	1.48e-05
ENSMUSG00000060703	3.7151	1.4823e-05
ENSMUSG00000033191	2.24825	1.4933e-05
ENSMUSG00000111283	0.157268	1.5247e-05
ENSMUSG00000026153	0.588739	1.5301e-05
ENSMUSG00000102553	0.378772	1.535e-05
ENSMUSG00000020423	3.34406	1.5548e-05
ENSMUSG00000078234	493.361	1.5667e-05
ENSMUSG00000107804	100.503	1.5761e-05
ENSMUSG00000030156	15.6686	1.6004e-05
ENSMUSG00000038866	1.57527	1.6288e-05
ENSMUSG00000033964	0.674879	1.6418e-05
ENSMUSG00000087403	0.533885	1.6418e-05
ENSMUSG00000027913	7.53653	1.6605e-05
ENSMUSG00000052392	39.1408	1.6758e-05
ENSMUSG00000025236	0.65497	1.6797e-05
ENSMUSG00000039982	3.46703	1.68e-05
ENSMUSG00000068587	105.903	1.6916e-05
ENSMUSG00000111167	108.368	1.6986e-05
ENSMUSG00000032540	2.76389	1.7035e-05
ENSMUSG00000028957	3.17818	1.7124e-05
ENSMUSG00000021596	3.99612	1.7177e-05
ENSMUSG00000051817	16.5252	1.7237e-05
ENSMUSG00000005836	68.0725	1.7262e-05
Novel.1165	0.275114	1.7598e-05
ENSMUSG00000019139	3.56401	1.7732e-05
Novel.17779	0.348324	1.7744e-05
ENSMUSG00000024972	1368.42	1.7798e-05
ENSMUSG00000009470	0.713903	1.7876e-05
ENSMUSG00000097899	103.961	1.7943e-05
ENSMUSG00000007035	2.30873	1.7979e-05
Novel.12228	5.3796	1.7996e-05
ENSMUSG00000023977	0.643628	1.803e-05
ENSMUSG00000029797	111.145	1.8528e-05
ENSMUSG00000030350	0.176985	1.8589e-05
ENSMUSG00000073664	0.571292	1.8781e-05
ENSMUSG00000036298	0.480431	1.8781e-05
ENSMUSG00000072235	1.70173	1.8781e-05
ENSMUSG00000032401	25.775	1.8802e-05
ENSMUSG00000107749	0.258547	1.8963e-05
Novel.23829	0.354191	1.8979e-05
ENSMUSG00000022546	8.24432	1.9084e-05
ENSMUSG00000021549	0.672031	1.9086e-05
ENSMUSG00000015189	0.525295	1.9433e-05
ENSMUSG00000107480	84.0689	1.9446e-05
ENSMUSG00000018822	117.458	1.9503e-05
ENSMUSG00000058230	0.696261	1.9833e-05
ENSMUSG00000008035	2.14013	1.9892e-05
ENSMUSG00000025083	8.42047	2.012e-05
ENSMUSG00000020143	3.9578	2.0133e-05
ENSMUSG00000078674	196.407	2.0207e-05
ENSMUSG00000043940	0.647163	2.0283e-05
ENSMUSG00000026600	1.4837	2.0297e-05
ENSMUSG00000001020	0.292194	2.0297e-05
ENSMUSG00000031838	3.37948	2.0418e-05
ENSMUSG00000002108	3.96467	2.053e-05
ENSMUSG00000046470	3.37995	2.053e-05
ENSMUSG00000074899	9.03046	2.0671e-05
ENSMUSG00000024383	0.569473	2.0904e-05
ENSMUSG00000029659	3.0947	2.0946e-05
ENSMUSG00000022452	1.5935	2.0946e-05
ENSMUSG00000037820	14.6061	2.1096e-05
ENSMUSG00000020357	2.65866	2.1097e-05
ENSMUSG00000025855	5.8167	2.1116e-05
ENSMUSG00000033720	2.64286	2.1267e-05
ENSMUSG00000014813	0.280369	2.1294e-05
ENSMUSG00000115439	37.4087	2.1381e-05
Novel.13449	0.373427	2.1597e-05
ENSMUSG00000056501	2.4628	2.1671e-05
ENSMUSG00000002668	3.51665	2.1678e-05
ENSMUSG00000054555	2.25058	2.2002e-05
ENSMUSG00000049553	0.663469	2.2124e-05
ENSMUSG00000080242	1.63003	2.2297e-05
ENSMUSG00000038147	4.02168	2.2408e-05
ENSMUSG00000019718	18.4878	2.2521e-05
ENSMUSG00000022603	0.0366638	2.2885e-05
ENSMUSG00000017697	3.13421	2.3179e-05
ENSMUSG00000009535	0.675113	2.3329e-05
ENSMUSG00000049115	8.85873	2.3714e-05
ENSMUSG00000046168	0.279942	2.3723e-05
ENSMUSG00000001525	1.50452	2.386e-05
ENSMUSG00000031342	3.09127	2.3882e-05
ENSMUSG00000015970	95.3856	2.3995e-05
ENSMUSG00000024897	4.39938	2.4197e-05
ENSMUSG00000001665	26.0245	2.4203e-05
ENSMUSG00000032243	5.54697	2.4237e-05
ENSMUSG00000026193	0.514841	2.4246e-05
ENSMUSG00000028961	2.55726	2.4246e-05
ENSMUSG00000025340	1.71226	2.4415e-05
ENSMUSG00000024403	0.421002	2.4484e-05
ENSMUSG00000044254	7.61688	2.4785e-05
ENSMUSG00000028792	1.73075	2.5181e-05
Novel.1188	0.220004	2.5181e-05
ENSMUSG00000021464	8.21295	2.5223e-05
ENSMUSG00000025058	3.99197	2.5378e-05
ENSMUSG00000098702	0.494109	2.5631e-05
ENSMUSG00000113852	0.329237	2.5818e-05
ENSMUSG00000058665	16.2087	2.6169e-05
ENSMUSG00000057715	149.21	2.6179e-05
ENSMUSG00000111118	58.8471	2.6179e-05
ENSMUSG00000042473	0.510895	2.6373e-05
ENSMUSG00000067336	0.57256	2.6389e-05
ENSMUSG00000042032	0.639316	2.6487e-05
ENSMUSG00000029860	1.65176	2.6574e-05
ENSMUSG00000030930	0.368516	2.676e-05
ENSMUSG00000091383	9.15525	2.6882e-05
ENSMUSG00000030894	0.587842	2.6982e-05
ENSMUSG00000029925	6.80219	2.7116e-05
Novel.7511	0.408413	2.7161e-05
ENSMUSG00000021500	0.652025	2.721e-05
ENSMUSG00000022853	11.8343	2.721e-05
ENSMUSG00000071984	5.25066	2.721e-05
ENSMUSG00000027674	103.071	2.727e-05
ENSMUSG00000028936	1.43425	2.7518e-05
ENSMUSG00000011305	29.2284	2.7518e-05
ENSMUSG00000004151	0.355717	2.8021e-05
ENSMUSG00000002332	1.76394	2.8234e-05
Novel.787	0.318905	2.8234e-05
ENSMUSG00000024456	1.578	2.8461e-05
ENSMUSG00000057123	4.50086	2.8555e-05
ENSMUSG00000086784	3.24473	2.8555e-05
ENSMUSG00000043008	2.89106	2.8555e-05
ENSMUSG00000019889	3.67769	2.8567e-05
ENSMUSG00000030842	1.59361	2.899e-05
ENSMUSG00000040048	1.59638	2.9019e-05
ENSMUSG00000017221	1.42336	2.9019e-05
ENSMUSG00000090991	0.225078	2.9392e-05
ENSMUSG00000022816	1.82033	2.9401e-05
ENSMUSG00000103115	0.291749	2.9738e-05
ENSMUSG00000061414	0.341723	2.9762e-05
ENSMUSG00000032413	0.54654	2.9867e-05
ENSMUSG00000034786	3.0932	2.9982e-05
ENSMUSG00000026433	4.01027	3.0472e-05
ENSMUSG00000008763	0.644611	3.0993e-05
ENSMUSG00000024486	2.06422	3.1089e-05
ENSMUSG00000031494	87.5357	3.1442e-05
ENSMUSG00000038712	0.561945	3.1535e-05
ENSMUSG00000028648	1.66925	3.1535e-05
ENSMUSG00000032518	1.39165	3.2296e-05
ENSMUSG00000074743	0.529646	3.2398e-05
ENSMUSG00000036553	4.84568	3.2553e-05
ENSMUSG00000112454	0.50874	3.2553e-05
ENSMUSG00000070605	5.71598	3.2563e-05
ENSMUSG00000021273	2.05438	3.2714e-05
ENSMUSG00000103839	0.411738	3.2767e-05
ENSMUSG00000040724	109.319	3.2767e-05
ENSMUSG00000020256	2.40561	3.2811e-05
ENSMUSG00000021536	8.35998	3.2824e-05
[truncated: 31,011 more rows]

## Sheet: Supplementary Figure 3
Supplementary Figure 3
	Untreated			SR
CD45	2.63	2.01	2.31	9.17	8.9	5.46
CD80	46.2	30	35.4	7.64	11.3	11.9
Treg	27	23.9	23.8	31.4	26.2	30.6

## Sheet: Supplementary Figure 4
Supplementary Figure 4
	Untreated			SR
PI3kγ	0.955	1.716	1.824	5.89	4.628	2.714

[truncated: 26 more sheets: Supplementary Figure 5, Supplementary Figure 6, Supplementary Figure 7, Supplementary Figure 9, Supplementary Figure 10, Supplementary Figure 11, Supplementary Figure 13, Supplementary Figure 14, Supplementary Figure 15, Supplementary Figure 16, Supplementary Figure 17, Supplementary Figure 18, Supplementary Figure 19, Supplementary Figure 20, Supplementary Figure 21, Supplementary Figure 22, Supplementary Figure 23, Supplementary Figure 24, Supplementary Figure 25, Supplementary Figure 26 …]
